# Supplementary material for: Synthesis of γ‑Lactams by Intermolecular (3 + 2) Annulation of Siloxy Alkynes and 3‑Aminooxetanes
Source: Precis Chem. 2025 Apr 11;3(8):451–5. doi: 10.1021/prechem.5c00029 (PMC12381704; doi:10.1021/prechem.5c00029)
Supplement: Supplementary file 2 [file pc5c00029_si_002.cif]

data_qf12cult
_audit_creation_date               2020-04-17
_audit_creation_method
;
Olex2 1.2
(compiled 2018.05.29 svn.r3508 for OlexSys, GUI svn.r5506)
;
_shelx_SHELXL_version_number       '2014/7'
_audit_contact_author_address      ?
_audit_contact_author_email        ?
_audit_contact_author_name         ''
_audit_contact_author_phone        ?
_publ_contact_author_id_orcid      ?
_publ_section_references
;
Dolomanov, O.V., Bourhis, L.J., Gildea, R.J, Howard, J.A.K. & Puschmann, H.
 (2009), J. Appl. Cryst. 42, 339-341.

Sheldrick, G.M. (2015). Acta Cryst. A71, 3-8.

Sheldrick, G.M. (2015). Acta Cryst. C71, 3-8.
;
_chemical_name_common              ?
_chemical_name_systematic          ?
_chemical_formula_moiety           'C17 H25 N O3'
_chemical_formula_sum              'C17 H25 N O3'
_chemical_formula_weight           291.38
_chemical_melting_point            ?
loop_
  _atom_type_symbol
  _atom_type_description
  _atom_type_scat_dispersion_real
  _atom_type_scat_dispersion_imag
  _atom_type_scat_source
 'C' 'C' 0.0181 0.0091 'International Tables Vol C Tables 4.2.6.8 and 6.1.1.4'
 'H' 'H' 0.0000 0.0000 'International Tables Vol C Tables 4.2.6.8 and 6.1.1.4'
 'N' 'N' 0.0311 0.0180 'International Tables Vol C Tables 4.2.6.8 and 6.1.1.4'
 'O' 'O' 0.0492 0.0322 'International Tables Vol C Tables 4.2.6.8 and 6.1.1.4'

_shelx_space_group_comment
;
The symmetry employed for this shelxl refinement is uniquely defined
by the following loop, which should always be used as a source of
symmetry information in preference to the above space-group names.
They are only intended as comments.
;
_space_group_crystal_system        'monoclinic'
_space_group_IT_number             14
_space_group_name_H-M_alt          'P 1 21/c 1'
_space_group_name_Hall             '-P 2ybc'
loop_
  _space_group_symop_operation_xyz
 'x, y, z'
 '-x, y+1/2, -z+1/2'
 '-x, -y, -z'
 'x, -y-1/2, z-1/2'

_cell_length_a                     24.6267(8)
_cell_length_b                     7.3138(2)
_cell_length_c                     9.0880(3)
_cell_angle_alpha                  90
_cell_angle_beta                   97.077(3)
_cell_angle_gamma                  90
_cell_volume                       1624.40(9)
_cell_formula_units_Z              4
_cell_measurement_reflns_used      3096
_cell_measurement_temperature      100.01(10)
_cell_measurement_theta_max        71.3040
_cell_measurement_theta_min        3.6060
_shelx_estimated_absorpt_T_max     0.981
_shelx_estimated_absorpt_T_min     0.855
_exptl_absorpt_coefficient_mu      0.648
_exptl_absorpt_correction_T_max    1.00000
_exptl_absorpt_correction_T_min    0.78760
_exptl_absorpt_correction_type     multi-scan
_exptl_absorpt_process_details
;
CrysAlisPro 1.171.40.69a (Rigaku Oxford Diffraction, 2020)
Empirical absorption correction using spherical harmonics,
 implemented in SCALE3 ABSPACK scaling algorithm.
;
_exptl_absorpt_special_details     ?
_exptl_crystal_colour              colourless
_exptl_crystal_colour_primary      colourless
_exptl_crystal_density_diffrn      1.191
_exptl_crystal_density_meas        ?
_exptl_crystal_density_method      ?
_exptl_crystal_description         plate
_exptl_crystal_F_000               632
_exptl_crystal_size_max            0.25
_exptl_crystal_size_mid            0.2
_exptl_crystal_size_min            0.03
_exptl_transmission_factor_max     ?
_exptl_transmission_factor_min     ?
_diffrn_reflns_av_R_equivalents    0.0413
_diffrn_reflns_av_unetI/netI       0.0500
_diffrn_reflns_Laue_measured_fraction_full  0.996
_diffrn_reflns_Laue_measured_fraction_max  0.978
_diffrn_reflns_limit_h_max         30
_diffrn_reflns_limit_h_min         -30
_diffrn_reflns_limit_k_max         8
_diffrn_reflns_limit_k_min         -8
_diffrn_reflns_limit_l_max         6
_diffrn_reflns_limit_l_min         -11
_diffrn_reflns_number              8481
_diffrn_reflns_point_group_measured_fraction_full  0.996
_diffrn_reflns_point_group_measured_fraction_max  0.978
_diffrn_reflns_theta_full          67.684
_diffrn_reflns_theta_max           71.914
_diffrn_reflns_theta_min           3.617
_diffrn_ambient_environment        N~2~
_diffrn_ambient_temperature        100.01(10)
_diffrn_detector                   'CCD plate'
_diffrn_detector_area_resol_mean   5.1788
_diffrn_detector_type              Atlas
_diffrn_measured_fraction_theta_full  0.996
_diffrn_measured_fraction_theta_max  0.978
_diffrn_measurement_details
;
List of Runs (angles in degrees, time in seconds):

  # Type    Start    End  Width  t~exp~   \w     \q     \k     \f   Frames
--------------------------------------------------------------------------
  1  \w     58.00 109.00   1.00   12.00    --  105.39-111.00 -90.00   51
  2  \w   -115.00  -6.00   1.00    5.00    --  -37.48 -37.00  90.00  109
  3  \w    -41.00  63.00   1.00    5.00    --   37.48 -37.00 -30.00  104
  4  \w    -21.00  72.00   1.00    5.00    --   37.48 -77.00-120.00   93
  5  \w     52.00  97.00   1.00    5.00    --   37.48-125.00  90.00   45
  6  \w    122.00 178.00   1.00   12.00    --  105.39  77.00 -90.00   56
  7  \w     29.00 135.00   1.00   12.00    --  105.39 -45.00-180.00  106
  8  \w     66.00 109.00   1.00   12.00    --  105.39-111.00  60.00   43
  9  \w     31.00  58.00   1.00   12.00    --  105.39-111.00  60.00   27
 10  \w     28.00 139.00   1.00   12.00    --  105.39 -61.00 -60.00  111
 11  \w     21.00 140.00   1.00   12.00    --  105.39 -77.00  90.00  119
 12  \w     13.00 178.00   1.00   12.00    --  105.39   0.00  90.00  165
;
_diffrn_measurement_device         'kappa diffractometer'
_diffrn_measurement_device_type    'SuperNova, Dual, Cu at zero, Atlas'
_diffrn_measurement_method         '\w scans'
_diffrn_orient_matrix_type        
 'CrysAlisPro convention (1999,Acta A55,543-557)'
_diffrn_orient_matrix_UB_11        0.0276376000
_diffrn_orient_matrix_UB_12        0.1783643000
_diffrn_orient_matrix_UB_13        0.0606121000
_diffrn_orient_matrix_UB_21        0.0566936000
_diffrn_orient_matrix_UB_22        -0.0845296000
_diffrn_orient_matrix_UB_23        -0.0099409000
_diffrn_orient_matrix_UB_31        -0.0013754000
_diffrn_orient_matrix_UB_32        0.0733889000
_diffrn_orient_matrix_UB_33        -0.1593069000
_diffrn_oxdiff_digest_frames
;
0130b7e105187a4aaa2486e55801b655fc0002788f9
;
_diffrn_oxdiff_digest_hkl
;
01903bbe6bc940e29169b496ff4eda648991e2
;
_diffrn_radiation_monochromator    mirror
_diffrn_radiation_probe            x-ray
_diffrn_radiation_type             CuK\a
_diffrn_radiation_wavelength       1.54184
_diffrn_source                     'micro-focus sealed X-ray tube'
_diffrn_source_current             0.80
_diffrn_source_power               0.040
_diffrn_source_target              Cu
_diffrn_source_type                'SuperNova (Cu) X-ray Source'
_diffrn_source_voltage             50
_reflns_Friedel_coverage           0.000
_reflns_Friedel_fraction_full      .
_reflns_Friedel_fraction_max       .
_reflns_number_gt                  2400
_reflns_number_total               3112
_reflns_odcompleteness_completeness  99.62
_reflns_odcompleteness_iscentric   1
_reflns_odcompleteness_theta       66.97
_reflns_special_details
;
 Reflections were merged by SHELXL according to the crystal
 class for the calculation of statistics and refinement.
 
 _reflns_Friedel_fraction is defined as the number of unique
 Friedel pairs measured divided by the number that would be
 possible theoretically, ignoring centric projections and
 systematic absences.
;
_reflns_threshold_expression       'I > 2\s(I)'
_computing_cell_refinement         'CrysAlisPro 1.171.40.69a (Rigaku OD, 2020)'
_computing_data_collection         'CrysAlisPro 1.171.40.69a (Rigaku OD, 2020)'
_computing_data_reduction          'CrysAlisPro 1.171.40.69a (Rigaku OD, 2020)'
_computing_molecular_graphics      'Olex2 (Dolomanov et al., 2009)'
_computing_publication_material    'Olex2 (Dolomanov et al., 2009)'
_computing_structure_refinement    'ShelXL (Sheldrick, 2015)'
_computing_structure_solution      'ShelXT (Sheldrick, 2015)'
_refine_diff_density_max           0.205
_refine_diff_density_min           -0.236
_refine_diff_density_rms           0.045
_refine_ls_extinction_coef         .
_refine_ls_extinction_method       none
_refine_ls_goodness_of_fit_ref     1.024
_refine_ls_hydrogen_treatment      constr
_refine_ls_matrix_type             full
_refine_ls_number_parameters       193
_refine_ls_number_reflns           3112
_refine_ls_number_restraints       0
_refine_ls_R_factor_all            0.0655
_refine_ls_R_factor_gt             0.0474
_refine_ls_restrained_S_all        1.024
_refine_ls_shift/su_max            0.000
_refine_ls_shift/su_mean           0.000
_refine_ls_structure_factor_coef   Fsqd
_refine_ls_weighting_details      
 'w=1/[\s^2^(Fo^2^)+(0.0467P)^2^+0.6167P] where P=(Fo^2^+2Fc^2^)/3'
_refine_ls_weighting_scheme        calc
_refine_ls_wR_factor_gt            0.1097
_refine_ls_wR_factor_ref           0.1179
_refine_special_details            ?
_olex2_refinement_description
;
1. Fixed Uiso
 At 1.2 times of:
  All C(H) groups, All C(H,H) groups
 At 1.5 times of:
  All C(H,H,H) groups, All O(H) groups
2.a Ternary CH refined with riding coordinates:
 C2(H2A), C4(H4)
2.b Secondary CH2 refined with riding coordinates:
 C3(H3A,H3B), C5(H5A,H5B), C6(H6A,H6B), C7(H7A,H7B), C8(H8A,H8B), C10(H10A,H10B)
2.c Aromatic/amide H refined with riding coordinates:
 C12(H12), C13(H13), C15(H15), C16(H16)
2.d Idealised Me refined as rotating group:
 C9(H9A,H9B,H9C), C17(H17A,H17B,H17C)
2.e Idealised tetrahedral OH refined as rotating group:
 O2(H2)
;
_atom_sites_solution_hydrogens     geom
_atom_sites_solution_primary       dual
_atom_sites_solution_secondary     ?
loop_
  _atom_site_label
  _atom_site_type_symbol
  _atom_site_fract_x
  _atom_site_fract_y
  _atom_site_fract_z
  _atom_site_U_iso_or_equiv
  _atom_site_adp_type
  _atom_site_occupancy
  _atom_site_site_symmetry_order
  _atom_site_calc_flag
  _atom_site_refinement_flags_posn
  _atom_site_refinement_flags_adp
  _atom_site_refinement_flags_occupancy
  _atom_site_disorder_assembly
  _atom_site_disorder_group
 O1 O 0.24810(5) 0.68616(18) 0.62015(14) 0.0221(3) Uani 1 1 d . . . . .
 O2 O 0.21523(6) 0.04084(18) 0.56979(14) 0.0242(3) Uani 1 1 d . . . . .
 H2 H 0.2217 -0.0667 0.5905 0.036 Uiso 1 1 calc GR . . . .
 O3 O 0.45396(5) 0.54095(18) 0.12550(14) 0.0213(3) Uani 1 1 d . . . . .
 N1 N 0.25726(6) 0.4041(2) 0.51652(16) 0.0184(3) Uani 1 1 d . . . . .
 C1 C 0.23002(8) 0.5590(2) 0.53737(18) 0.0179(4) Uani 1 1 d . . . . .
 C2 C 0.17543(8) 0.5565(2) 0.44120(19) 0.0190(4) Uani 1 1 d . . . . .
 H2A H 0.1790 0.6289 0.3522 0.023 Uiso 1 1 calc R . . . .
 C3 C 0.16912(8) 0.3556(3) 0.3946(2) 0.0220(4) Uani 1 1 d . . . . .
 H3A H 0.1500 0.3448 0.2950 0.026 Uiso 1 1 calc R . . . .
 H3B H 0.1492 0.2878 0.4623 0.026 Uiso 1 1 calc R . . . .
 C4 C 0.22803(8) 0.2859(3) 0.40098(19) 0.0199(4) Uani 1 1 d . . . . .
 H4 H 0.2415 0.3122 0.3061 0.024 Uiso 1 1 calc R . . . .
 C5 C 0.23525(8) 0.0838(3) 0.4342(2) 0.0219(4) Uani 1 1 d . . . . .
 H5A H 0.2156 0.0130 0.3544 0.026 Uiso 1 1 calc R . . . .
 H5B H 0.2737 0.0519 0.4406 0.026 Uiso 1 1 calc R . . . .
 C6 C 0.12876(8) 0.6382(3) 0.5162(2) 0.0223(4) Uani 1 1 d . . . . .
 H6A H 0.1223 0.5614 0.5993 0.027 Uiso 1 1 calc R . . . .
 H6B H 0.1396 0.7581 0.5549 0.027 Uiso 1 1 calc R . . . .
 C7 C 0.07593(8) 0.6561(3) 0.4118(2) 0.0243(4) Uani 1 1 d . . . . .
 H7A H 0.0651 0.5360 0.3735 0.029 Uiso 1 1 calc R . . . .
 H7B H 0.0827 0.7321 0.3284 0.029 Uiso 1 1 calc R . . . .
 C8 C 0.02895(8) 0.7383(3) 0.4839(2) 0.0303(5) Uani 1 1 d . . . . .
 H8A H 0.0221 0.6621 0.5671 0.036 Uiso 1 1 calc R . . . .
 H8B H 0.0398 0.8582 0.5225 0.036 Uiso 1 1 calc R . . . .
 C9 C -0.02372(9) 0.7566(3) 0.3793(3) 0.0349(5) Uani 1 1 d . . . . .
 H9A H -0.0186 0.8432 0.3028 0.052 Uiso 1 1 calc GR . . . .
 H9B H -0.0524 0.7984 0.4335 0.052 Uiso 1 1 calc GR . . . .
 H9C H -0.0335 0.6400 0.3354 0.052 Uiso 1 1 calc GR . . . .
 C10 C 0.31529(8) 0.3848(3) 0.5667(2) 0.0202(4) Uani 1 1 d . . . . .
 H10A H 0.3226 0.2604 0.6005 0.024 Uiso 1 1 calc R . . . .
 H10B H 0.3251 0.4658 0.6502 0.024 Uiso 1 1 calc R . . . .
 C11 C 0.35070(8) 0.4286(3) 0.44567(19) 0.0194(4) Uani 1 1 d . . . . .
 C12 C 0.40197(8) 0.3465(3) 0.4466(2) 0.0217(4) Uani 1 1 d . . . . .
 H12 H 0.4138 0.2629 0.5208 0.026 Uiso 1 1 calc R . . . .
 C13 C 0.43545(8) 0.3870(3) 0.3396(2) 0.0217(4) Uani 1 1 d . . . . .
 H13 H 0.4695 0.3314 0.3425 0.026 Uiso 1 1 calc R . . . .
 C14 C 0.41799(8) 0.5113(2) 0.2275(2) 0.0187(4) Uani 1 1 d . . . . .
 C15 C 0.36726(7) 0.5948(2) 0.22355(19) 0.0180(4) Uani 1 1 d . . . . .
 H15 H 0.3555 0.6778 0.1489 0.022 Uiso 1 1 calc R . . . .
 C16 C 0.33410(8) 0.5527(2) 0.3332(2) 0.0187(4) Uani 1 1 d . . . . .
 H16 H 0.3001 0.6090 0.3308 0.022 Uiso 1 1 calc R . . . .
 C17 C 0.43428(8) 0.6456(3) -0.0035(2) 0.0249(4) Uani 1 1 d . . . . .
 H17A H 0.4614 0.6465 -0.0708 0.037 Uiso 1 1 calc GR . . . .
 H17B H 0.4271 0.7687 0.0252 0.037 Uiso 1 1 calc GR . . . .
 H17C H 0.4012 0.5917 -0.0513 0.037 Uiso 1 1 calc GR . . . .

loop_
  _atom_site_aniso_label
  _atom_site_aniso_U_11
  _atom_site_aniso_U_22
  _atom_site_aniso_U_33
  _atom_site_aniso_U_23
  _atom_site_aniso_U_13
  _atom_site_aniso_U_12
 O1 0.0286(7) 0.0177(7) 0.0191(6) -0.0003(5) -0.0008(5) -0.0030(6)
 O2 0.0392(8) 0.0164(7) 0.0184(6) 0.0019(5) 0.0090(6) -0.0007(6)
 O3 0.0219(7) 0.0234(7) 0.0193(6) 0.0032(5) 0.0055(5) 0.0028(5)
 N1 0.0233(8) 0.0171(7) 0.0148(7) 0.0006(6) 0.0029(6) -0.0010(6)
 C1 0.0257(10) 0.0156(9) 0.0131(8) 0.0034(7) 0.0051(7) -0.0030(7)
 C2 0.0243(9) 0.0192(9) 0.0139(8) 0.0011(7) 0.0038(7) -0.0004(7)
 C3 0.0286(10) 0.0205(10) 0.0170(9) -0.0013(7) 0.0026(7) -0.0029(8)
 C4 0.0261(10) 0.0196(9) 0.0141(8) -0.0002(7) 0.0029(7) -0.0040(8)
 C5 0.0311(10) 0.0209(9) 0.0147(9) -0.0019(7) 0.0067(7) -0.0005(8)
 C6 0.0251(10) 0.0223(10) 0.0194(9) -0.0036(7) 0.0021(7) -0.0003(8)
 C7 0.0268(10) 0.0253(10) 0.0209(9) 0.0027(8) 0.0034(8) 0.0020(8)
 C8 0.0269(11) 0.0275(11) 0.0364(11) -0.0054(9) 0.0031(9) 0.0022(9)
 C9 0.0298(12) 0.0383(13) 0.0373(12) 0.0113(10) 0.0063(9) 0.0089(10)
 C10 0.0230(10) 0.0191(9) 0.0183(9) 0.0041(7) 0.0024(7) 0.0006(7)
 C11 0.0229(10) 0.0183(9) 0.0168(9) 0.0011(7) 0.0017(7) -0.0019(8)
 C12 0.0275(10) 0.0184(9) 0.0188(9) 0.0045(7) 0.0009(7) 0.0014(8)
 C13 0.0206(9) 0.0219(9) 0.0225(9) 0.0010(8) 0.0018(7) 0.0036(8)
 C14 0.0215(9) 0.0181(9) 0.0167(9) -0.0020(7) 0.0036(7) -0.0032(7)
 C15 0.0225(9) 0.0164(8) 0.0146(8) 0.0016(7) 0.0002(7) -0.0016(7)
 C16 0.0190(9) 0.0184(9) 0.0184(8) -0.0001(7) 0.0018(7) 0.0003(7)
 C17 0.0275(10) 0.0277(10) 0.0206(9) 0.0053(8) 0.0070(8) 0.0038(8)

_geom_special_details
;
 All esds (except the esd in the dihedral angle between two l.s. planes)
 are estimated using the full covariance matrix.  The cell esds are taken
 into account individually in the estimation of esds in distances, angles
 and torsion angles; correlations between esds in cell parameters are only
 used when they are defined by crystal symmetry.  An approximate (isotropic)
 treatment of cell esds is used for estimating esds involving l.s. planes.
;
loop_
  _geom_bond_atom_site_label_1
  _geom_bond_atom_site_label_2
  _geom_bond_distance
  _geom_bond_site_symmetry_2
  _geom_bond_publ_flag
 O1 C1 1.244(2) . ?
 O2 H2 0.8200 . ?
 O2 C5 1.418(2) . ?
 O3 C14 1.376(2) . ?
 O3 C17 1.434(2) . ?
 N1 C1 1.341(2) . ?
 N1 C4 1.477(2) . ?
 N1 C10 1.452(2) . ?
 C1 C2 1.511(3) . ?
 C2 H2A 0.9800 . ?
 C2 C3 1.532(3) . ?
 C2 C6 1.528(2) . ?
 C3 H3A 0.9700 . ?
 C3 H3B 0.9700 . ?
 C3 C4 1.532(3) . ?
 C4 H4 0.9800 . ?
 C4 C5 1.515(3) . ?
 C5 H5A 0.9700 . ?
 C5 H5B 0.9700 . ?
 C6 H6A 0.9700 . ?
 C6 H6B 0.9700 . ?
 C6 C7 1.519(3) . ?
 C7 H7A 0.9700 . ?
 C7 H7B 0.9700 . ?
 C7 C8 1.522(3) . ?
 C8 H8A 0.9700 . ?
 C8 H8B 0.9700 . ?
 C8 C9 1.517(3) . ?
 C9 H9A 0.9600 . ?
 C9 H9B 0.9600 . ?
 C9 H9C 0.9600 . ?
 C10 H10A 0.9700 . ?
 C10 H10B 0.9700 . ?
 C10 C11 1.519(2) . ?
 C11 C12 1.397(3) . ?
 C11 C16 1.391(3) . ?
 C12 H12 0.9300 . ?
 C12 C13 1.382(3) . ?
 C13 H13 0.9300 . ?
 C13 C14 1.393(3) . ?
 C14 C15 1.387(3) . ?
 C15 H15 0.9300 . ?
 C15 C16 1.398(2) . ?
 C16 H16 0.9300 . ?
 C17 H17A 0.9600 . ?
 C17 H17B 0.9600 . ?
 C17 H17C 0.9600 . ?

loop_
  _geom_angle_atom_site_label_1
  _geom_angle_atom_site_label_2
  _geom_angle_atom_site_label_3
  _geom_angle
  _geom_angle_site_symmetry_1
  _geom_angle_site_symmetry_3
  _geom_angle_publ_flag
 C5 O2 H2 109.5 . . ?
 C14 O3 C17 117.02(15) . . ?
 C1 N1 C4 112.73(15) . . ?
 C1 N1 C10 121.85(16) . . ?
 C10 N1 C4 122.71(15) . . ?
 O1 C1 N1 124.67(18) . . ?
 O1 C1 C2 125.84(17) . . ?
 N1 C1 C2 109.45(15) . . ?
 C1 C2 H2A 107.8 . . ?
 C1 C2 C3 102.96(15) . . ?
 C1 C2 C6 113.68(15) . . ?
 C3 C2 H2A 107.8 . . ?
 C6 C2 H2A 107.8 . . ?
 C6 C2 C3 116.25(16) . . ?
 C2 C3 H3A 110.9 . . ?
 C2 C3 H3B 110.9 . . ?
 C2 C3 C4 104.20(15) . . ?
 H3A C3 H3B 108.9 . . ?
 C4 C3 H3A 110.9 . . ?
 C4 C3 H3B 110.9 . . ?
 N1 C4 C3 102.02(14) . . ?
 N1 C4 H4 108.8 . . ?
 N1 C4 C5 113.25(15) . . ?
 C3 C4 H4 108.8 . . ?
 C5 C4 C3 114.82(16) . . ?
 C5 C4 H4 108.8 . . ?
 O2 C5 C4 110.14(15) . . ?
 O2 C5 H5A 109.6 . . ?
 O2 C5 H5B 109.6 . . ?
 C4 C5 H5A 109.6 . . ?
 C4 C5 H5B 109.6 . . ?
 H5A C5 H5B 108.1 . . ?
 C2 C6 H6A 109.0 . . ?
 C2 C6 H6B 109.0 . . ?
 H6A C6 H6B 107.8 . . ?
 C7 C6 C2 112.85(15) . . ?
 C7 C6 H6A 109.0 . . ?
 C7 C6 H6B 109.0 . . ?
 C6 C7 H7A 108.8 . . ?
 C6 C7 H7B 108.8 . . ?
 C6 C7 C8 113.78(16) . . ?
 H7A C7 H7B 107.7 . . ?
 C8 C7 H7A 108.8 . . ?
 C8 C7 H7B 108.8 . . ?
 C7 C8 H8A 108.8 . . ?
 C7 C8 H8B 108.8 . . ?
 H8A C8 H8B 107.7 . . ?
 C9 C8 C7 113.70(18) . . ?
 C9 C8 H8A 108.8 . . ?
 C9 C8 H8B 108.8 . . ?
 C8 C9 H9A 109.5 . . ?
 C8 C9 H9B 109.5 . . ?
 C8 C9 H9C 109.5 . . ?
 H9A C9 H9B 109.5 . . ?
 H9A C9 H9C 109.5 . . ?
 H9B C9 H9C 109.5 . . ?
 N1 C10 H10A 109.1 . . ?
 N1 C10 H10B 109.1 . . ?
 N1 C10 C11 112.49(15) . . ?
 H10A C10 H10B 107.8 . . ?
 C11 C10 H10A 109.1 . . ?
 C11 C10 H10B 109.1 . . ?
 C12 C11 C10 120.26(16) . . ?
 C16 C11 C10 121.80(17) . . ?
 C16 C11 C12 117.93(16) . . ?
 C11 C12 H12 119.3 . . ?
 C13 C12 C11 121.39(17) . . ?
 C13 C12 H12 119.3 . . ?
 C12 C13 H13 120.1 . . ?
 C12 C13 C14 119.80(17) . . ?
 C14 C13 H13 120.1 . . ?
 O3 C14 C13 115.42(16) . . ?
 O3 C14 C15 124.43(17) . . ?
 C15 C14 C13 120.15(16) . . ?
 C14 C15 H15 120.4 . . ?
 C14 C15 C16 119.18(17) . . ?
 C16 C15 H15 120.4 . . ?
 C11 C16 C15 121.55(17) . . ?
 C11 C16 H16 119.2 . . ?
 C15 C16 H16 119.2 . . ?
 O3 C17 H17A 109.5 . . ?
 O3 C17 H17B 109.5 . . ?
 O3 C17 H17C 109.5 . . ?
 H17A C17 H17B 109.5 . . ?
 H17A C17 H17C 109.5 . . ?
 H17B C17 H17C 109.5 . . ?

loop_
  _geom_hbond_atom_site_label_D
  _geom_hbond_atom_site_label_H
  _geom_hbond_atom_site_label_A
  _geom_hbond_distance_DH
  _geom_hbond_distance_HA
  _geom_hbond_distance_DA
  _geom_hbond_angle_DHA
  _geom_hbond_site_symmetry_A
 O2 H2 O1 0.82 1.93 2.7390(19) 169.8 1_545

loop_
  _geom_torsion_atom_site_label_1
  _geom_torsion_atom_site_label_2
  _geom_torsion_atom_site_label_3
  _geom_torsion_atom_site_label_4
  _geom_torsion
  _geom_torsion_site_symmetry_1
  _geom_torsion_site_symmetry_2
  _geom_torsion_site_symmetry_3
  _geom_torsion_site_symmetry_4
  _geom_torsion_publ_flag
 O1 C1 C2 C3 -167.09(16) . . . . ?
 O1 C1 C2 C6 -40.5(2) . . . . ?
 O3 C14 C15 C16 179.59(17) . . . . ?
 N1 C1 C2 C3 14.90(18) . . . . ?
 N1 C1 C2 C6 141.52(16) . . . . ?
 N1 C4 C5 O2 59.9(2) . . . . ?
 N1 C10 C11 C12 -151.98(17) . . . . ?
 N1 C10 C11 C16 29.3(2) . . . . ?
 C1 N1 C4 C3 -20.73(18) . . . . ?
 C1 N1 C4 C5 -144.70(16) . . . . ?
 C1 N1 C10 C11 -94.67(19) . . . . ?
 C1 C2 C3 C4 -26.69(17) . . . . ?
 C1 C2 C6 C7 172.86(15) . . . . ?
 C2 C3 C4 N1 28.50(17) . . . . ?
 C2 C3 C4 C5 151.40(15) . . . . ?
 C2 C6 C7 C8 -179.67(16) . . . . ?
 C3 C2 C6 C7 -67.8(2) . . . . ?
 C3 C4 C5 O2 -56.8(2) . . . . ?
 C4 N1 C1 O1 -174.24(16) . . . . ?
 C4 N1 C1 C2 3.80(19) . . . . ?
 C4 N1 C10 C11 65.3(2) . . . . ?
 C6 C2 C3 C4 -151.66(16) . . . . ?
 C6 C7 C8 C9 179.81(18) . . . . ?
 C10 N1 C1 O1 -12.4(3) . . . . ?
 C10 N1 C1 C2 165.59(15) . . . . ?
 C10 N1 C4 C3 177.65(15) . . . . ?
 C10 N1 C4 C5 53.7(2) . . . . ?
 C10 C11 C12 C13 -178.60(18) . . . . ?
 C10 C11 C16 C15 178.88(17) . . . . ?
 C11 C12 C13 C14 -0.4(3) . . . . ?
 C12 C11 C16 C15 0.2(3) . . . . ?
 C12 C13 C14 O3 -179.33(17) . . . . ?
 C12 C13 C14 C15 0.3(3) . . . . ?
 C13 C14 C15 C16 0.0(3) . . . . ?
 C14 C15 C16 C11 -0.2(3) . . . . ?
 C16 C11 C12 C13 0.1(3) . . . . ?
 C17 O3 C14 C13 170.73(16) . . . . ?
 C17 O3 C14 C15 -8.9(3) . . . . ?

_shelx_res_file
;
    qf12cult.res created by SHELXL-2014/7

TITL qf12CuLT in P21/c 100K
CELL 1.54184 24.626666 7.313776 9.087951 90 97.0767 90
ZERR 4 0.000789 0.000229 0.000259 0 0.003 0
LATT 1
SYMM -X,0.5+Y,0.5-Z
SFAC C H N O
UNIT 68 100 4 12
EQIV $1 +X,-1+Y,+Z

L.S. 10
PLAN  20
SIZE 0.03 0.2 0.25
HTAB O2 O1_$1
CONF
BOND $H
MORE -1
fmap 2
acta
REM <olex2.extras>
REM <HklSrc "%.\\qf12CuLT.hkl">
REM </olex2.extras>

WGHT    0.046700    0.616700
FVAR       6.19552
O1    4    0.248096    0.686158    0.620146    11.00000    0.02865    0.01771 =
         0.01910   -0.00031   -0.00077   -0.00302
O2    4    0.215231    0.040840    0.569791    11.00000    0.03919    0.01643 =
         0.01837    0.00188    0.00902   -0.00072
AFIX 147
H2    2    0.221725   -0.066707    0.590537    11.00000   -1.50000
AFIX   0
O3    4    0.453963    0.540952    0.125498    11.00000    0.02188    0.02339 =
         0.01928    0.00323    0.00548    0.00279
N1    3    0.257257    0.404121    0.516519    11.00000    0.02328    0.01715 =
         0.01477    0.00061    0.00286   -0.00104
C1    1    0.230019    0.558951    0.537374    11.00000    0.02566    0.01556 =
         0.01311    0.00343    0.00507   -0.00295
C2    1    0.175432    0.556486    0.441195    11.00000    0.02428    0.01919 =
         0.01392    0.00108    0.00379   -0.00040
AFIX  13
H2A   2    0.179039    0.628902    0.352189    11.00000   -1.20000
AFIX   0
C3    1    0.169116    0.355598    0.394558    11.00000    0.02861    0.02047 =
         0.01697   -0.00128    0.00261   -0.00285
AFIX  23
H3A   2    0.150000    0.344826    0.295039    11.00000   -1.20000
H3B   2    0.149163    0.287782    0.462292    11.00000   -1.20000
AFIX   0
C4    1    0.228032    0.285870    0.400976    11.00000    0.02613    0.01955 =
         0.01414   -0.00018    0.00287   -0.00401
AFIX  13
H4    2    0.241490    0.312153    0.306115    11.00000   -1.20000
AFIX   0
C5    1    0.235253    0.083754    0.434173    11.00000    0.03114    0.02089 =
         0.01473   -0.00189    0.00673   -0.00054
AFIX  23
H5A   2    0.215570    0.013037    0.354447    11.00000   -1.20000
H5B   2    0.273711    0.051931    0.440613    11.00000   -1.20000
AFIX   0
C6    1    0.128763    0.638212    0.516215    11.00000    0.02515    0.02231 =
         0.01941   -0.00359    0.00210   -0.00029
AFIX  23
H6A   2    0.122272    0.561414    0.599298    11.00000   -1.20000
H6B   2    0.139648    0.758072    0.554933    11.00000   -1.20000
AFIX   0
C7    1    0.075934    0.656139    0.411768    11.00000    0.02679    0.02526 =
         0.02086    0.00269    0.00335    0.00203
AFIX  23
H7A   2    0.065121    0.536038    0.373452    11.00000   -1.20000
H7B   2    0.082650    0.732066    0.328381    11.00000   -1.20000
AFIX   0
C8    1    0.028948    0.738267    0.483879    11.00000    0.02686    0.02752 =
         0.03642   -0.00538    0.00309    0.00224
AFIX  23
H8A   2    0.022138    0.662124    0.567057    11.00000   -1.20000
H8B   2    0.039792    0.858219    0.522471    11.00000   -1.20000
AFIX   0
C9    1   -0.023720    0.756631    0.379296    11.00000    0.02978    0.03827 =
         0.03731    0.01128    0.00633    0.00890
AFIX 137
H9A   2   -0.018577    0.843151    0.302788    11.00000   -1.50000
H9B   2   -0.052420    0.798386    0.433531    11.00000   -1.50000
H9C   2   -0.033501    0.639979    0.335366    11.00000   -1.50000
AFIX   0
C10   1    0.315288    0.384762    0.566672    11.00000    0.02301    0.01914 =
         0.01832    0.00413    0.00238    0.00065
AFIX  23
H10A  2    0.322566    0.260371    0.600529    11.00000   -1.20000
H10B  2    0.325125    0.465813    0.650192    11.00000   -1.20000
AFIX   0
C11   1    0.350699    0.428562    0.445669    11.00000    0.02291    0.01827 =
         0.01685    0.00112    0.00174   -0.00189
C12   1    0.401966    0.346501    0.446598    11.00000    0.02746    0.01835 =
         0.01884    0.00453    0.00088    0.00142
AFIX  43
H12   2    0.413811    0.262874    0.520752    11.00000   -1.20000
AFIX   0
C13   1    0.435452    0.386983    0.339631    11.00000    0.02056    0.02195 =
         0.02252    0.00096    0.00180    0.00364
AFIX  43
H13   2    0.469534    0.331427    0.342475    11.00000   -1.20000
AFIX   0
C14   1    0.417993    0.511282    0.227522    11.00000    0.02150    0.01811 =
         0.01674   -0.00197    0.00360   -0.00322
C15   1    0.367263    0.594827    0.223546    11.00000    0.02245    0.01643 =
         0.01459    0.00163    0.00023   -0.00162
AFIX  43
H15   2    0.355457    0.677841    0.148887    11.00000   -1.20000
AFIX   0
C16   1    0.334104    0.552693    0.333154    11.00000    0.01903    0.01844 =
         0.01838   -0.00012    0.00180    0.00026
AFIX  43
H16   2    0.300148    0.609005    0.330766    11.00000   -1.20000
AFIX   0
C17   1    0.434279    0.645604   -0.003511    11.00000    0.02746    0.02767 =
         0.02065    0.00526    0.00697    0.00384
AFIX 137
H17A  2    0.461408    0.646532   -0.070847    11.00000   -1.50000
H17B  2    0.427072    0.768692    0.025233    11.00000   -1.50000
H17C  2    0.401177    0.591663   -0.051307    11.00000   -1.50000
AFIX   0
HKLF 4

REM  qf12CuLT in P21/c 100K
REM R1 =  0.0474 for    2400 Fo > 4sig(Fo)  and  0.0655 for all    3112 data
REM    193 parameters refined using      0 restraints

END

WGHT      0.0467      0.6167

REM Highest difference peak  0.205,  deepest hole -0.236,  1-sigma level  0.045
Q1    1   0.1982  0.3055  0.4015  11.00000  0.05    0.21
Q2    1   0.3416  0.4820  0.3937  11.00000  0.05    0.18
Q3    1   0.2212  0.1870  0.4239  11.00000  0.05    0.18
Q4    1  -0.0279  0.7397  0.2651  11.00000  0.05    0.17
Q5    1   0.4282  0.4610  0.2785  11.00000  0.05    0.16
Q6    1   0.3858  0.5092  0.2087  11.00000  0.05    0.16
Q7    1   0.0402  0.7911  0.5937  11.00000  0.05    0.16
Q8    1   0.1583  0.6029  0.5007  11.00000  0.05    0.15
Q9    1   0.3450  0.5240  0.2566  11.00000  0.05    0.15
Q10   1   0.2083  0.6848  0.6045  11.00000  0.05    0.15
Q11   1   0.3333  0.3750  0.4893  11.00000  0.05    0.15
Q12   1   0.1615  0.2941  0.4775  11.00000  0.05    0.15
Q13   1   0.3407  0.7442  0.0786  11.00000  0.05    0.15
Q14   1   0.3680  0.3665  0.4323  11.00000  0.05    0.15
Q15   1   0.4094  0.3144  0.3631  11.00000  0.05    0.15
Q16   1   0.2507  0.3566  0.4441  11.00000  0.05    0.15
Q17   1   0.2499  0.6456  0.5525  11.00000  0.05    0.14
Q18   1   0.1400  0.8193  0.4532  11.00000  0.05    0.14
Q19   1   0.0415  0.9075  0.4178  11.00000  0.05    0.14
Q20   1   0.2084 -0.1871  0.5022  11.00000  0.05    0.14
;
_shelx_res_checksum                39399
_shelx_hkl_file
;
  -2   0   0 224863. 1743.42   2
   2   0   0 225798. 1702.80   3
  -3   0   0 58.5884 135.272   2
   3   0   0 314.856 159.169   3
   4   0   0 104890. 1735.60   3
  -4   0   0 109652. 1814.13   2
   5   0   0 505919. 4299.51   3
  -5   0   0 526328. 4508.89   2
  -6   0   0 178822. 2955.37   2
   6   0   0 176483. 2862.75   3
   7   0   0 251.945 327.630   3
  -7   0   0-8.72239 354.555   2
   8   0   0 2476.21 493.956   3
  -8   0   0 2319.09 502.372   2
   9   0   0 308521. 4665.12   3
  -9   0   0 312272. 4965.08   2
  10   0   0 343803. 5244.28   3
 -10   0   0 341238. 5535.66   2
  11   0   0 58155.6 2279.98   3
 -11   0   0 56654.3 2443.85   2
  12   0   0 61162.3 2434.58   3
 -13   0   0 7815.71 1152.16   4
  13   0   0 7629.87 938.188   3
  14   0   0 8695.28 1112.33   3
 -14   0   0 9872.61 1276.15   4
 -15   0   0 45017.6 2706.03   4
 -16   0   0 23.6418 392.170   4
 -17   0   0 848.860 561.702   4
 -18   0   0 3828.71 639.132  12
 -18   0   0 4119.55 1007.91   4
  19   0   0 27065.9 1105.16  10
 -19   0   0 27537.7 1530.45  12
 -20   0   0 32609.9 1737.62  12
  20   0   0 32922.3 1271.09  10
 -21   0   0 36661.6 1935.77  12
  21   0   0 35779.4 1391.88  10
  22   0   0 602.809 273.264  10
 -22   0   0 512.139 470.768  12
 -23   0   0 654.889 483.313  12
 -24   0   0-312.175 485.913  12
 -25   0   0 462.395 511.299  12
 -26   0   0 5214.74 821.827  12
 -27   0   0 171.268 423.148  12
 -28   0   0 687.631 401.251  12
 -29   0   0 210.749 292.223  12
 -30   0   0 2780.34 387.661  12
   0   1   0 92.5353 128.342   4
   0   1   0-48.9012 113.290   2
  -1   1   0 9128.02 431.466   2
  -1   1   0 8980.04 489.446   4
  -2   1   0 26100.6 876.556   4
  -2   1   0 26053.9 791.457   2
  -3   1   0 96261.0 1777.77   4
  -3   1   0 93000.5 1687.58   2
  -4   1   0 21317.3 957.326   4
  -4   1   0 19375.7 950.422   2
   4   1   0 21087.0 920.762   3
   5   1   0 3404.14 506.933   3
  -5   1   0 2518.10 450.665   4
  -5   1   0 2506.49 543.844   2
  -6   1   0 19349.4 1114.83   2
  -6   1   0 18670.7 1077.01   4
   6   1   0 18501.8 1011.48   3
  -7   1   0 4713.67 659.427   2
   7   1   0 4938.45 590.298   3
  -7   1   0 4009.52 601.116   4
   8   1   0 10383.1 885.941   3
  -8   1   0 10644.2 984.775   2
  -8   1   0 8511.22 912.249   4
   9   1   0 12561.9 1007.05   3
  -9   1   0 11203.0 1066.44   4
  -9   1   0 12509.8 1108.94   2
 -10   1   0 14769.0 1287.46   4
  10   1   0 15473.8 1187.07   3
 -10   1   0 16620.3 1338.20   2
  11   1   0 5515.27 863.745   3
 -11   1   0 5133.28 873.602   2
 -11   1   0 4548.97 803.919   4
  12   1   0 18227.9 1450.53   3
 -12   1   0 17046.2 1481.46   4
 -12   1   0 16960.4 1489.03   2
 -13   1   0 17581.3 1592.38   4
  13   1   0 17304.7 1514.31   3
 -13   1   0 18201.8 1590.99   2
 -14   1   0 326.873 443.601   2
 -14   1   0 476.451 445.087   4
  14   1   0 862.671 493.594   3
  15   1   0 6438.42 976.291   3
 -15   1   0 5886.65 1007.27   2
 -15   1   0 7217.29 1121.30   4
  16   1   0 1454.76 599.405   3
 -16   1   0 1299.13 589.870   4
  17   1   0 20956.9 1733.52   3
 -17   1   0 22578.6 1939.72   4
 -17  -1   0 21798.4 2194.39   4
 -18   1   0 806.372 385.433  12
  18  -1   0 800.321 272.351  10
  18   1   0 932.060 469.854   3
 -18  -1   0 1707.83 489.566  12
 -18  -1   0 1206.76 701.438   4
 -19   1   0 1154.68 433.367  12
 -19  -1   0 2805.56 902.010   4
  19   1   0 1843.09 607.127   3
  19  -1   0 1513.03 349.730  10
 -19  -1   0 2914.62 639.833  12
 -20  -1   0 9999.52 1026.52  12
 -20   1   0 9136.82 1016.10  12
 -21   1   0 1668.79 554.878  12
 -21  -1   0 1259.54 556.328  12
 -22  -1   0 498.736 492.557  12
 -22   1   0 931.498 573.894  12
 -23  -1   0 15982.6 1359.68  12
 -23   1   0 15592.7 1371.66  12
 -24  -1   0 711.383 480.389  12
 -24   1   0 1639.79 605.951  12
 -25  -1   0 3991.31 742.134  12
 -25   1   0 6386.57 1099.77  12
 -26  -1   0 267.713 421.237  12
 -26   1   0 875.280 443.018  12
 -27  -1   0 291.036 375.266  12
 -27   1   0 257.474 368.900  12
 -28  -1   0 29.9067 333.372  12
 -28   1   0 168.873 324.132  12
 -29  -1   0 674.592 318.603  12
 -29   1   0 673.263 308.340  12
   0   2   0 44648.7 1303.60   2
  -1   2   0 241256. 3566.12   4
   1   2   0 242054. 3123.40   2
  -1   2   0 237638. 3071.96   2
  -2   2   0 104261. 2385.28   4
  -2   2   0 99216.4 1990.48   2
  -3   2   0 35040.1 1267.15   2
  -3   2   0 36587.2 1461.76   4
  -4   2   0 19388.6 1127.46   4
   4   2   0 20119.8 1164.82   3
  -4   2   0 19099.7 1020.34   2
  -5   2   0 1402.98 389.690   2
   5   2   0 1429.76 414.560   3
  -5   2   0 1538.45 407.398   4
   6   2   0 653.087 363.926   3
  -6   2   0 602.686 313.757   4
  -6   2   0 206.224 354.024   2
  -7   2   0 35657.3 1670.91   4
   7   2   0 36233.9 1722.38   3
  -7   2   0 35175.5 1678.57   2
  -8   2   0 47833.9 2064.86   2
  -8   2   0 47903.6 2037.23   4
   8   2   0 50117.8 2093.95   3
  -9   2   0 55330.7 2263.78   4
  -9   2   0 56709.8 2378.32   2
   9   2   0 52585.8 2220.45   3
 -10   2   0 1840.67 648.731   2
  10   2   0 724.468 439.897   3
 -10   2   0 946.648 406.200   4
  11   2   0 10423.8 1151.66   3
 -11   2   0 9767.79 1100.82   4
 -11   2   0 9979.46 1187.08   2
  12   2   0 1938.05 595.704   3
 -12   2   0 1597.35 555.366   4
 -12   2   0 2267.91 704.113   2
 -13   2   0 133.335 407.386   2
  13   2   0-51.5395 389.652   3
 -13   2   0 79.1189 320.543   4
 -14   2   0 12295.4 1327.22   4
  14   2   0 12339.4 1334.49   3
 -14   2   0 11865.7 1385.10   2
 -15   2   0 6890.94 1122.32   2
  15   2   0 8415.29 1177.72   3
 -15   2   0 6247.29 981.851   4
 -16   2   0-41.5822 462.603   2
  16   2   0 967.026 621.337   3
  17   2   0 8536.87 1189.41   3
 -17   2   0 7784.89 702.501   7
 -17  -2   0 7674.96 811.584  12
 -17   2   0 7399.05 1197.30   2
 -17   2   0 8685.34 916.492  12
 -18  -2   0 25004.0 1438.62  12
  18   2   0 26415.0 1929.83   3
 -18   2   0 25008.6 1254.82   7
 -18   2   0 25348.8 1559.09  12
 -19   2   0 9760.09 1057.60  12
 -19  -2   0 8510.30 920.040  12
 -19   2   0 9107.27 814.818   7
 -20  -2   0 259.859 460.511  12
 -20   2   0 1085.94 564.322  12
 -21  -2   0 976.208 552.427  12
 -21   2   0 73.0384 445.607  12
 -22   2   0 12371.2 1213.21  12
 -22  -2   0 13194.8 1218.18  12
 -23   2   0 455.001 468.450  12
 -23  -2   0 353.004 517.448  12
 -24  -2   0 6432.71 924.303  12
 -24   2   0 7530.58 944.170  12
 -25   2   0 5468.21 801.367  12
 -25  -2   0 5905.12 819.920  12
 -26  -2   0 495.003 376.564  12
 -26   2   0 735.197 444.400  12
 -27  -2   0-418.488 380.030  12
 -27   2   0 434.253 378.908  12
 -28   2   0 211.910 272.304  12
 -28  -2   0 432.902 329.659  12
 -29   2   0 1205.35 322.966  12
 -29  -2   0 863.287 283.395  12
   0   3   0 130.647 234.777   2
   0   3   0-176.290 385.030   3
  -1   3   0 5377.04 565.726   2
   1   3   0 6070.58 810.691   3
   1   3   0 6221.79 627.119   2
   2   3   0 1157.34 476.612   3
  -2   3   0 735.401 264.870   2
   2   3   0 886.916 299.020   2
   3   3   0 77680.5 2766.65   3
  -3   3   0 71891.8 2496.39   4
  -3   3   0 75089.9 2140.35   2
   4   3   0 11632.1 1136.81   3
  -4   3   0 11645.8 1049.15   4
  -4   3   0 13281.9 985.861   2
  -5   3   0 20427.8 1381.50   4
   5   3   0 21195.1 1506.38   3
  -5   3   0 20202.9 1263.74   2
  -6   3   0 373.246 335.091   4
  -6   3   0 126.593 354.971   2
   6   3   0 100.116 424.442   3
  -7   3   0 17151.6 1307.57   4
  -7   3   0 15643.5 1265.54   2
   7   3   0 17810.5 1435.44   3
   8   3   0 3632.68 784.406   3
  -8   3   0 2778.79 588.278   4
  -8   3   0 3008.81 672.257   2
  -9   3   0-147.248 305.239   4
  -9   3   0 279.118 428.062   2
   9   3   0 468.133 510.352   3
 -10   3   0 2404.31 616.350   4
 -10   3   0 2843.25 719.713   2
  10   3   0 2198.73 634.228   3
 -11   3   0 8287.25 1100.34   2
 -11   3   0 9472.36 1078.11   4
  11   3   0 9288.74 1168.78   3
 -12   3   0 784.314 542.548   2
  12   3   0 666.150 514.886   3
 -13   3   0 5138.87 943.691   2
  13   3   0 6270.82 1018.42   3
  14   3   0 4469.00 893.497   3
 -14   3   0 4608.13 980.797   2
  15   3   0-126.027 455.215   3
 -15  -3   0 735.324 464.886  12
 -15   3   0 15.5677 402.338   2
 -15   3   0 113.507 378.599  12
 -15   3   0-56.0364 272.551   7
 -16   3   0 294.237 383.836  12
 -16   3   0 215.913 309.708   7
 -16  -3   0 299.753 425.822  12
 -16   3   0 67.2824 430.123   2
  16   3   0 654.509 566.580   3
  17   3   0 4095.06 938.265   3
 -17   3   0 2810.11 527.747   7
 -17  -3   0 3599.49 648.448  12
 -17   3   0 2939.19 683.256  12
 -18   3   0 20576.3 1538.29  12
 -18   3   0 19917.4 1297.41   7
 -18  -3   0 21790.1 1415.28  12
 -19  -3   0 11457.1 1087.32  12
 -19   3   0 11696.6 1213.15  12
 -19   3   0 11199.9 1007.50   7
 -20   3   0 61.4926 447.510  12
 -20   3   0 838.471 416.988   7
 -20  -3   0-62.4716 608.694  12
 -21  -3   0 22085.6 1571.13  12
 -21   3   0 19977.5 1534.69  12
 -21   3   0 20725.9 1298.49   7
 -22   3   0 12900.5 1267.49  12
 -22   3   0 12828.3 997.745   7
 -22  -3   0 14227.9 1247.34  12
 -23   3   0 955.458 537.014  12
 -23  -3   0 1542.97 580.919  12
 -24  -3   0 1145.51 504.005  12
 -24   3   0 382.698 368.291  12
 -25  -3   0 3832.43 629.742  12
 -25   3   0 5545.56 760.029  12
 -26   3   0 7524.46 798.713  12
 -26  -3   0 6579.52 737.092  12
 -27   3   0 4815.60 565.742  12
 -27  -3   0 3509.43 497.804  12
 -28  -3   0 847.963 291.127  12
 -28   3   0 1385.95 307.405  12
   0   4   0 30928.3 2056.71   3
   0   4   0 31729.0 1465.70   2
  -1   4   0 11760.1 1317.44   3
   1   4   0 12657.2 935.899   2
  -1   4   0 12451.7 941.372   2
   1   4   0 12581.3 1349.81   3
   2   4   0 12173.1 926.788   2
   2   4   0 13442.0 1394.62   3
  -2   4   0 13270.6 1013.07   2
  -2   4   0 12686.7 1354.55   3
  -3   4   0 581.235 415.053   3
   3   4   0 475.435 478.841   3
  -3   4   0 996.578 408.021   2
  -4   4   0 40553.6 1872.25   2
   4   4   0 41738.9 2399.42   3
  -5   4   0 17722.8 1320.60   2
   5   4   0 18765.9 1663.16   3
  -6   4   0 2858.09 679.245   4
   6   4   0 3619.97 826.872   3
  -6   4   0 3459.77 686.996   2
   7   4   0 6524.52 1053.43   3
  -7   4   0 5540.89 858.382   4
  -7   4   0 6303.31 906.729   2
   8   4   0 296.468 476.088   3
  -8   4   0 364.345 394.051   2
   9   4   0 11066.2 1365.42   3
  -9   4   0 9880.19 1147.29   2
  10   4   0 5025.04 952.178   3
 -10   4   0 5861.95 895.572   2
  11   4   0 7158.19 1114.34   3
 -11   4   0 6038.76 934.313   2
 -12   4   0 9393.28 1177.65   2
 -12  -4   0 7827.29 773.779  12
 -12   4   0 8121.82 904.529  12
 -12   4   0 8673.91 849.717   7
  12   4   0 8938.90 1275.86   3
 -13  -4   0 771.439 450.616  12
 -13   4   0 728.698 391.240   7
 -13   4   0 1547.10 602.739   2
 -13   4   0 892.277 478.944  12
  13   4   0 1290.57 642.518   3
  14   4   0 399.874 531.261   3
 -14   4   0 211.613 471.059  12
 -14   4   0-64.8641 406.106   2
 -14   4   0 291.959 391.883   7
 -14  -4   0 236.671 452.144  12
 -15   4   0-387.052 448.050  12
 -15   4   0 156.420 349.985   7
 -15  -4   0 419.259 487.811  12
 -16  -4   0 53708.7 2148.39  12
 -16   4   0 51945.1 2207.49   7
 -16   4   0 52061.7 2456.64  12
 -17   4   0 159.169 446.091  12
 -17   4   0 112.612 361.790   7
 -17  -4   0 356.906 515.616  12
 -18   4   0 228.642 412.244   7
 -18  -4   0 118.103 457.355  12
 -18   4   0 283.895 468.874  12
 -19   4   0 1387.46 541.275  12
 -19   4   0 1463.84 500.277   7
 -19  -4   0 1605.59 606.885  12
 -20   4   0 423.270 379.219   7
 -20  -4   0 627.575 479.170  12
 -20   4   0 767.962 558.796  12
 -21   4   0 289.146 454.521  12
 -21   4   0 372.288 362.260   7
 -21  -4   0-231.918 532.447  12
 -22  -4   0 1254.31 528.911  12
 -22   4   0 226.984 439.600  12
 -22   4   0 725.925 434.468   7
 -23  -4   0 17302.8 1178.83  12
 -23   4   0 18544.4 1293.72  12
 -24   4   0 597.192 362.577  12
 -24  -4   0 596.425 403.942  12
 -25  -4   0 16653.2 976.053  12
 -25   4   0 21475.8 1162.32  12
 -26   4   0 3396.88 450.186  12
 -26  -4   0 2090.17 377.508  12
   0   5   0-74.5752 343.938   3
  -1   5   0 54.3471 365.849   3
   1   5   0-27.6191 368.240   3
  -2   5   0 11479.7 1404.79   3
   2   5   0 12381.7 1456.92   3
   3   5   0 12010.5 1448.25   3
  -3   5   0 12728.6 1471.85   3
  -4   5   0 10696.2 1369.02   3
   4   5   0 11815.3 1462.71   3
  -5   5   0 7263.76 1152.14   3
   5   5   0 6678.27 1142.45   3
  -6   5   0 3211.26 639.116   7
  -6   5   0 2732.65 755.810   3
   6   5   0 3349.36 837.087   3
  -7   5   0 32472.9 2343.10   3
  -7   5   0 30651.4 1587.03  12
  -7  -5   0 31168.5 1320.56  12
   7   5   0 32468.7 2391.21   3
  -7   5   0 32017.8 1731.67   7
  -8   5   0 14560.7 1160.16  12
   8   5   0 15330.8 1699.38   3
  -8   5   0 13797.7 1535.43   3
  -8  -5   0 14852.8 967.903  12
  -8   5   0 14371.9 1213.15   7
  -9   5   0 2541.51 629.294  12
  -9   5   0 3403.33 693.395   7
   9   5   0 4485.70 1031.28   3
  -9  -5   0 2425.58 478.469  12
 -10   5   0 5387.36 866.564  12
 -10  -5   0 5266.77 687.961  12
 -10   5   0 4858.46 790.735   7
  10   5   0 5140.75 1053.56   3
 -11   5   0 525.433 441.111   7
 -11   5   0 382.966 468.094  12
 -11  -5   0 329.685 399.755  12
 -12   5   0 887.391 542.495  12
 -12   5   0 237.476 464.706   7
 -12  -5   0 641.598 453.031  12
 -13   5   0 21680.7 1627.25  12
 -13   5   0 24686.2 1645.01   7
 -13  -5   0 25781.8 1456.01  12
 -14   5   0 1453.47 526.153   7
 -14   5   0 1028.78 558.637  12
 -14  -5   0 1463.29 556.601  12
 -15   5   0 11896.9 1267.02  12
 -15   5   0 12717.7 1231.84   7
 -15  -5   0 12009.5 1096.51  12
 -16   5   0 497.365 485.235  12
 -16  -5   0 1614.72 603.124  12
 -16   5   0 708.821 500.684   7
 -17   5   0 22755.5 1544.54   7
 -17  -5   0 22142.6 1434.00  12
 -17   5   0 24191.1 1751.82  12
 -18   5   0 1655.49 550.722   7
 -18   5   0 1232.14 590.661  12
 -18  -5   0 1938.36 602.577  12
 -19   5   0-27.7274 368.325   7
 -19   5   0 223.099 458.663  12
 -19  -5   0-355.252 440.362  12
 -20   5   0 111.404 335.055   7
 -20   5   0 650.946 429.490  12
 -20  -5   0 26.7684 416.616  12
 -21  -5   0 3527.43 574.701  12
 -21   5   0 4608.76 674.867  12
 -21   5   0 4294.68 615.802   7
 -22  -5   0 1457.55 426.017  12
 -22   5   0 1556.85 437.785  12
 -22   5   0 1067.94 351.080   7
 -23  -5   0 1604.56 395.849  12
 -23   5   0 2033.16 442.312  12
 -24  -5   0 1144.13 292.625  12
  24   5   0 1795.81 349.050   9
 -24   5   0 1583.46 330.849  12
   0  -6   0 7192.40 680.990  12
   0   6   0 8198.62 965.841   7
   1   6   0 998.374 512.261   7
  -1   6   0 302.076 472.622   7
   1   6   0-198.483 348.667  10
  -1  -6   0 244.362 416.604  12
  -2   6   0 9410.15 1043.80   7
   2   6   0 9504.34 1051.06   7
   2   6   0 7690.43 741.661  10
  -2  -6   0 7539.45 739.376  12
  -3   6   0 17167.6 1402.38   7
  -3  -6   0 15951.9 1025.90  12
   3   6   0 18609.1 1377.82   7
   3   6   0 16262.7 1063.42  10
  -4  -6   0 7938.09 764.931  12
   4   6   0 8237.03 759.729  10
  -4   6   0 8062.24 1019.60   7
  -5   6   0 295.688 458.032   7
   5   6   0 1216.16 387.772  10
  -5  -6   0 587.572 339.394  12
   6   6   0 14087.3 934.131  10
  -6  -6   0 14726.0 1038.00  12
  -6   6   0 13542.7 1315.40   7
  -7  -6   0 9274.26 848.483  12
  -7   6   0 8886.52 1124.84   7
   7   6   0 10088.6 791.409  10
  -8  -6   0 7256.96 760.058  12
  -8   6   0 7337.50 1040.37   7
  -9  -6   0 6033.10 756.818  12
  -9   6   0 7219.14 958.227  12
  -9   6   0 5887.52 933.430   7
 -10   6   0 7343.61 1031.55  12
 -10  -6   0 8010.08 830.641  12
 -10   6   0 7460.04 1047.18   7
 -11  -6   0 1088.77 480.850  12
 -11   6   0 628.266 498.200   7
 -11   6   0 327.095 474.646  12
 -12  -6   0 4326.11 709.387  12
 -12   6   0 3868.83 817.020  12
 -12   6   0 3610.44 754.453   7
 -13  -6   0 256.355 429.193  12
 -13   6   0 536.822 472.939  12
 -13   6   0-56.8541 476.237   7
 -14   6   0 533.375 496.432  12
 -14  -6   0 1303.30 520.099  12
 -14   6   0 939.236 547.765   7
 -15   6   0 10873.4 1149.49   7
 -15   6   0 11517.4 1165.76  12
 -15  -6   0 12392.1 1016.99  12
 -16   6   0 799.701 484.175   7
 -16  -6   0 980.765 434.824  12
 -16   6   0 531.523 415.269  12
 -17   6   0 433.240 417.851  12
 -17  -6   0 844.152 434.385  12
 -17   6   0 141.579 377.193   7
 -18   6   0-118.570 359.427  12
 -18  -6   0 3.63166 328.702  12
 -18   6   0 374.895 376.987   7
 -19   6   0 740.657 377.771  12
 -19  -6   0 167.568 312.647  12
 -19   6   0 664.571 364.738   7
 -20   6   0 1016.24 343.056   7
 -20   6   0 1513.20 399.677  12
 -20  -6   0 798.719 319.004  12
 -21  -6   0 353.603 258.050  12
 -21   6   0 64.2342 235.906   7
  21   6   0 379.404 289.766   9
  22   6   0 829.729 276.287   9
   0   7   0-180.309 320.238  10
   0   7   0 316.880 492.711   7
   1  -7   0 12781.9 955.183  12
  -1  -7   0 12716.8 937.706  12
   1   7   0 12725.8 991.615  10
  -1   7   0 11546.3 970.708  10
  -1   7   0 12447.0 1303.17   7
  -2   7   0 4448.01 851.048   7
  -2   7   0 2949.08 570.429  10
   2   7   0 3432.15 574.053  10
   2  -7   0 3398.06 600.030  12
  -3  -7   0 1058.73 421.384  12
   3  -7   0-66.7029 287.100  12
  -3   7   0 359.800 516.108   7
   3   7   0 1038.10 388.921  10
  -3   7   0-135.323 369.673  10
   4  -7   0 49.7699 307.739  12
  -4   7   0 315.078 515.856   7
  -4  -7   0 364.045 333.189  12
   4   7   0 629.712 353.831  10
  -5   7   0 18490.1 1574.98   7
  -5  -7   0 19075.3 1109.06  12
   5   7   0 19880.6 1088.75  10
  -6   7   0 13979.5 1391.99   7
  -6  -7   0 14451.2 971.163  12
  -7   7   0 581.232 530.561   7
  -7  -7   0 545.867 329.215  12
  -8  -7   0 389.387 325.378  12
  -8   7   0 569.900 499.717   7
  -9   7   0 420.097 484.810   7
  -9  -7   0 548.601 372.058  12
 -10  -7   0 1327.35 451.254  12
 -10   7   0 1553.13 619.847   7
 -11  -7   0 30959.9 1334.16  12
 -11   7   0 27520.9 1764.34   7
 -12   7   0 962.113 479.953   7
 -12  -7   0 1743.34 440.666  12
 -13   7   0 12421.9 1107.34   7
 -13  -7   0 13811.4 873.540  12
 -14   7   0 1013.77 415.136   7
 -14  -7   0 2136.21 431.036  12
 -15  -7   0 12951.6 764.337  12
 -15   7   0 13425.8 1041.89   7
  16   7   0 1197.44 361.423   9
 -16   7   0 1164.13 387.879   7
 -16  -7   0 800.175 291.322  12
  17   7   0 3210.13 431.887   9
 -17   7   0 3399.82 490.336   7
 -17  -7   0 2269.79 318.031  12
 -18   7   0 1295.72 329.504   7
  18   7   0 1450.67 311.363   9
   0   8   0 2341.85 420.027  10
   0  -8   0 1661.11 331.302  12
   1   8   0 1254.91 353.096  10
  -1   8   0 484.961 320.945  10
  -2  -8   0 25183.3 1014.48  12
   2   8   0 24616.7 1008.95  10
  -2   8   0 23391.0 1111.60  10
   2  -8   0 25570.5 1025.62  12
  -3  -8   0 5757.89 646.132  12
   3  -8   0 6575.53 672.313  12
  -4   8   0 4288.21 528.106  10
   4  -8   0 4934.01 462.648  12
  -4  -8   0 4200.16 447.421  12
  -5  -8   0 562.829 283.475  12
  -5   8   0 97.6179 266.758  10
   5  -8   0 438.675 228.573  12
  -6   8   0 1002.09 498.710   7
  -6   8   0-192.732 257.170  10
  -6  -8   0 503.462 271.141  12
  -7  -8   0 28355.6 981.922  12
  -7   8   0 24705.0 1158.57  10
  -7   8   0 26208.2 1498.31   7
  -8   8   0 3256.21 474.182  10
  -8   8   0 4141.85 688.418   7
  -9   8   0 1635.21 337.916  10
  -9   8   0 2560.30 558.411   7
 -10   8   0 5024.33 656.454   7
 -10   8   0 3568.01 449.503  10
 -11   8   0 1270.66 413.152   7
 -11   8   0 71.9128 240.154  10
 -12   8   0 1504.51 395.073   7
 -12   8   0 628.325 248.341  10
 -13   8   0 4168.74 479.694   7
 -13   8   0 2099.89 327.217  10
 -30   0   1-231.574 239.998  12
 -29   0   1-1.14221 304.208  12
 -28   0   1-133.453 323.643  12
 -27   0   1 470.207 453.947  12
 -26   0   1-293.778 400.552  12
 -25   0   1 727.477 536.246  12
  24   0  -1-280.798 318.216  10
 -24   0   1 100.598 438.548  12
  23   0  -1-340.338 327.915  10
 -23   0   1-230.810 497.277  12
 -22   0   1-227.548 531.770  12
  22   0  -1-253.033 329.867  10
 -21   0   1-347.930 487.057  12
  21   0  -1-227.150 321.023  10
 -20   0   1-105.146 384.758  12
  20   0  -1 223.412 267.418  10
 -19   0   1 204.956 379.967  12
  19   0  -1-300.466 274.767  10
 -18   0   1 953.032 402.791  12
  18   0  -1 204.651 264.721  10
 -17   0   1-81.1571 390.203   4
 -16   0   1 474.442 501.219   4
 -15   0   1 147.596 451.006   4
 -15   0   1-332.810 506.453   2
  14   0  -1-288.494 456.529   3
 -14   0   1 363.560 449.716   4
 -14   0   1-305.070 503.947   2
 -13   0   1-34.4889 490.081   2
  13   0  -1-639.993 586.092   3
  12   0  -1-321.868 550.292   3
 -12   0   1-386.703 474.762   2
  11   0  -1 36.9812 437.644   3
 -11   0   1 252.598 405.089   2
 -10   0   1 315.680 443.533   2
  10   0  -1-435.806 472.122   3
   9   0  -1-98.3560 333.513   3
  -9   0   1 61.5623 403.580   2
  -8   0   1 321.081 408.026   2
   8   0  -1 182.427 343.393   3
  -7   0   1 88.4806 370.073   2
   7   0  -1 36.7867 179.062   3
  -6   0   1 205.610 387.616   2
  -5   0   1 240.942 385.222   2
  -4   0   1 7.48619 274.651   2
   3   0  -1-7.15464 204.602   3
  -3   0   1 281.849 203.832   2
  -2   0   1-82.7207 117.612   2
   2   0  -1-24.7829 126.264   3
   1   0  -1-17.0668 89.9628   3
  -1   0   1 28.7984 93.6309   2
   1   0  -1 23.0481 78.1866   4
   0   0  -1-10.4182 94.7098   4
  -1   0  -1-9.30392 122.084   4
   2   0   1 22.5378 65.4420   3
  -2   0  -1-72.1689 158.528   4
   3   0   1 60.7723 131.545   3
   4   0   1 659.732 258.390   3
   5   0   1 395.591 274.491   3
   6   0   1 319.253 266.107   3
   7   0   1-29.9881 241.410   3
  -7   0  -1 150.870 397.365   4
  -8   0  -1 116.377 394.985   4
   8   0   1 102.656 218.931   3
  -9   0  -1 243.504 482.574   4
   9   0   1-115.603 260.318   3
 -10   0  -1 379.777 540.183   4
  10   0   1-58.1698 282.447   3
  11   0   1-455.813 389.830   3
 -11   0  -1 129.796 511.623   4
 -12   0  -1-54.7527 597.621   4
  12   0   1-69.7120 332.230   3
 -13   0  -1 643.663 548.167   4
  13   0   1-417.538 370.571   3
 -14   0  -1-105.310 454.495   4
 -15   0  -1 59.9400 411.463   4
 -16   0  -1-331.281 479.081   4
 -17   0  -1-179.846 516.896   4
 -18   0  -1 18.7452 312.198   7
 -18   0  -1 326.970 550.364   4
 -18   0  -1 173.577 380.191  12
 -19   0  -1-155.757 566.112   4
 -19   0  -1 201.534 343.788   7
 -19   0  -1 109.277 403.278  12
 -20   0  -1-216.326 461.399  12
 -20   0  -1-287.051 373.037   7
 -21   0  -1-428.404 463.051  12
 -21   0  -1 378.180 374.862   7
 -22   0  -1-204.023 470.122  12
 -23   0  -1-420.074 509.402  12
 -24   0  -1-891.802 496.272  12
 -25   0  -1 532.839 506.600  12
 -26   0  -1-268.885 386.270  12
 -27   0  -1 73.7514 358.623  12
 -28   0  -1 10.5134 287.257  12
 -29   0  -1 65.3442 236.651  12
 -30   1   1 214.798 228.053  12
 -29   1   1-165.031 297.287  12
 -29  -1   1 266.026 315.285  12
 -28   1   1-270.221 356.278  12
 -28  -1   1 80.2784 308.645  12
 -27  -1   1 431.441 411.905  12
 -27   1   1-359.918 438.967  12
 -26  -1   1 3017.38 690.218  12
 -26   1   1 2497.47 631.695  12
 -25   1   1 2334.65 636.156  12
  25   1  -1 1966.91 391.257  10
 -25  -1   1 2072.29 583.711  12
 -24  -1   1 670.134 462.745  12
  24   1  -1 1139.79 357.852  10
 -24   1   1 1038.51 551.337  12
  23   1  -1 17889.5 1052.57  10
 -23   1   1 17003.0 1472.94  12
 -23  -1   1 18051.1 1426.39  12
  22  -1  -1 17.5141 318.916  10
  22   1  -1-260.756 327.759  10
 -22  -1   1 424.264 539.358  12
 -22   1   1 150.074 454.473  12
  21  -1  -1 69.0124 305.652  10
  21   1  -1-77.7528 260.482  10
 -21   1   1 409.272 490.972  12
 -21  -1   1 327.605 504.842  12
 -20   1   1 10158.2 1053.29  12
 -20  -1   1 9627.36 981.151  12
  20  -1  -1 9882.40 854.158  10
  20   1  -1 8880.38 762.354  10
  19   1  -1 9454.50 1250.08   3
 -19  -1   1 8890.40 1371.68   4
  19  -1  -1 10785.7 862.817  10
  19   1  -1 9927.70 751.714  10
 -19  -1   1 11061.5 1021.04  12
 -19   1   1 10216.3 1030.46  12
  18  -1  -1 7889.22 697.803  10
 -18   1   1 7333.97 1214.35   2
 -18  -1   1 8496.13 855.022  12
  18   1  -1 8447.60 647.264  10
 -18   1   1 6874.92 828.425  12
  18   1  -1 6368.04 1040.09   3
 -17   1   1 21564.4 1993.26   2
  17   1  -1 21696.3 1910.43   3
  16   1  -1 13294.6 1440.85   3
 -16   1   1 13042.0 1528.52   2
  15   1  -1 2741.05 741.002   3
 -15   1   1 3157.74 794.586   2
 -14   1   1 36145.6 2066.32   4
 -14   1   1 33186.1 2199.33   2
  14   1  -1 34742.4 2186.14   3
  13   1  -1 567.586 493.688   3
 -13   1   1 253.000 463.495   2
 -13   1   1-50.2655 320.147   4
 -12   1   1 48625.4 2444.79   2
 -12   1   1 50011.8 2220.34   4
  12   1  -1 49079.6 2456.22   3
 -11   1   1 12890.3 1308.06   2
  11   1  -1 12905.9 1247.82   3
 -11   1   1 12638.1 1089.05   4
 -10   1   1 6056.92 914.211   2
  10   1  -1 6968.08 913.668   3
 -10   1   1 6025.06 742.338   4
   9   1  -1 11395.0 1013.13   3
  -9   1   1 11068.3 1115.21   2
  -9   1   1 10476.1 870.683   4
   8   1  -1 32821.4 1558.94   3
  -8   1   1 32717.1 1680.42   2
  -8   1   1 32526.3 1353.50   4
  -8  -1   1 32584.7 1403.22   2
  -7  -1   1 29413.5 1218.99   2
  -7   1   1 31947.6 1206.52   4
   7   1  -1 30946.2 1415.74   3
  -7   1   1 29841.5 1505.80   2
  -6   1   1 16027.4 768.689   4
  -6   1   1 14727.0 1008.99   2
  -6  -1   1 13869.7 775.832   2
  -5   1   1 22232.0 773.342   4
  -5   1   1 21444.6 1128.63   2
  -4   1   1 501.552 375.217   2
   4   1  -1-43.7741 355.213   3
  -4   1   1 36.7593 151.169   4
   3   1  -1 70757.4 1626.07   3
  -3   1   1 71157.7 1699.50   2
  -3   1   1 71592.0 918.579   4
  -2   1   1 486.483 273.677   2
   2  -1  -1 233.565 91.1916   5
   2   1  -1 262.815 223.850   3
   1   1  -1 33142.7 918.136   3
  -1   1   1 33653.9 1127.74   2
   0   1  -1 257864. 2384.50   3
  -1   1  -1 297192. 2819.80   5
  -1   1  -1 292207. 2496.10   3
  -2   1  -1 407232. 3312.67   5
  -2   1  -1 403394. 2765.62   2
   2   1   1 399951. 3574.40   3
   3   1   1 414451. 3657.37   3
  -3   1  -1 419629. 3475.80   5
  -3   1  -1 426422. 4716.59   4
  -4   1  -1 298552. 4254.81   4
  -4   1  -1 298441. 3308.64   2
   4   1   1 296370. 3221.69   3
  -5   1  -1 47193.4 1847.12   4
   5   1   1 44578.2 1337.21   3
  -5   1  -1 47035.2 1503.98   2
  -6   1  -1 56186.4 1800.76   2
   6   1   1 52738.6 1543.64   3
  -6   1  -1 54085.7 2133.13   4
  -7   1  -1 72569.1 2222.75   2
  -7   1  -1 68047.4 2509.19   4
   7   1   1 68887.1 1847.61   3
  -8   1  -1-22.2838 390.323   2
   8   1   1 325.798 291.287   3
  -8   1  -1-102.352 404.669   4
  -9   1  -1 77792.8 2655.42   2
   9   1   1 74393.5 2166.44   3
  10   1   1 19554.3 1247.25   3
 -10   1  -1 21625.9 1516.56   2
 -10   1  -1 20225.7 1625.38   4
 -11   1  -1 22243.5 1787.10   4
 -11   1  -1 20648.6 1610.19   2
  11   1   1 21698.8 1368.53   3
  12   1   1 229011. 4590.91   3
 -12   1  -1 245830. 5993.89   4
  13   1   1 32958.0 1841.41   3
 -13   1  -1 32619.7 2267.51   4
 -14   1  -1 20528.2 1870.08   4
  14   1   1 19397.1 1496.67   3
 -15  -1  -1 13298.5 1782.21   4
  15   1   1 12680.8 1187.38   3
 -15   1  -1 15121.6 1658.45   4
 -16  -1  -1 7874.02 1379.93   4
  16   1   1 7272.92 936.246   3
 -16   1  -1 8323.61 1321.38   4
 -17   1  -1 1453.76 698.256   4
 -17  -1  -1 1215.40 410.812  12
 -17   1  -1 1117.20 402.494  12
 -17  -1  -1 910.619 633.142   4
 -18  -1  -1 1131.05 767.107   4
 -18  -1  -1 951.022 431.913  12
 -18   1  -1 1856.77 665.126   4
 -18   1  -1 1456.26 462.864  12
 -18   1  -1 1492.96 412.929   7
 -19   1  -1 40.4211 357.191   7
 -19   1  -1-0.57408 414.270  12
 -19   1  -1 440.991 424.781   4
 -19  -1  -1 1277.57 568.422  12
 -19  -1  -1 992.597 429.975   7
 -20   1  -1-87.4247 418.100  12
 -20  -1  -1 526.050 500.132  12
 -20   1  -1 308.617 387.503   7
 -21   1  -1 8613.57 866.794   7
 -21   1  -1 8185.98 964.412  12
 -21  -1  -1 8112.72 978.570  12
 -22   1  -1 459.419 412.141   7
 -22  -1  -1 221.186 431.538  12
 -22   1  -1 591.914 514.414  12
 -23   1  -1 3926.85 751.011  12
 -23   1  -1 3532.34 592.967   7
 -23  -1  -1 3683.26 742.947  12
 -24  -1  -1-159.159 479.300  12
 -24   1  -1 487.064 478.071  12
 -25   1  -1 6876.39 887.530  12
 -25  -1  -1 6279.58 883.349  12
 -26   1  -1 7739.33 865.402  12
 -26  -1  -1 5767.38 807.520  12
 -27  -1  -1 800.509 457.832  12
 -27   1  -1 48.6381 320.465  12
 -28   1  -1 154.860 273.160  12
 -28  -1  -1 721.078 347.650  12
 -29   1  -1 148.466 209.187  12
 -29  -1  -1-123.458 226.637  12
 -29  -2   1-8.72610 230.883  12
 -29   2   1 193.853 276.718  12
 -28   2   1 1955.88 457.490  12
 -28  -2   1 1876.46 408.125  12
 -27   2   1 10154.7 941.260  12
 -27  -2   1 8428.42 838.825  12
 -26   2   1 21.1387 395.610  12
 -26  -2   1-525.341 463.884  12
 -25  -2   1 506.176 405.973  12
 -25   2   1 559.108 493.104  12
 -24   2   1 594.843 498.524  12
 -24  -2   1 814.279 510.469  12
 -23   2   1 26800.2 1814.70  12
  23   2  -1 24631.1 1150.18  10
 -23  -2   1 25151.9 1617.33  12
 -22   2   1 25957.6 1825.37  12
 -22  -2   1 26448.4 1656.08  12
  22   2  -1 26771.8 1222.26  10
 -21   2   1 10936.5 1193.81  12
 -21  -2   1 12550.1 1182.09  12
  21   2  -1 12544.1 858.198  10
 -20   2   1 19234.7 1508.82  12
 -20  -2   1 20879.5 1428.53  12
  20   2  -1 20460.9 1074.41  10
 -19  -2   1 8119.04 903.892  12
 -19   2   1 6994.50 942.548  12
  19   2  -1 8986.39 707.482  10
  18   2  -1 10477.8 720.999  10
  18   2  -1 12049.0 1476.67   3
 -18   2   1 10376.5 1047.19  12
 -18   2   1 10837.5 1489.84   2
 -18  -2   1 9464.38 911.539  12
 -17  -2   1 396.950 366.684  12
  17   2  -1 597.839 272.296  10
 -17   2   1 261.982 529.161   2
  17  -2  -1 1489.77 374.394  10
 -17   2   1 1052.90 453.804  12
  17   2  -1 723.962 610.747   3
  16   2  -1 227.262 567.307   3
 -16   2   1-130.575 490.265   2
  15   2  -1 13023.1 1502.22   3
 -15   2   1 11149.0 1404.70   2
  14   2  -1 742.594 571.804   3
 -14   2   1 456.265 584.338   2
 -13   2   1 292.338 510.317   2
  13   2  -1 461.267 455.108   3
 -12   2   1 48638.2 2620.00   2
  12   2  -1 49544.9 2483.69   3
  11   2  -1 39662.6 2194.33   3
 -11   2   1 37934.3 2250.21   2
 -11   2   1 35195.8 1646.58   4
 -10   2   1 6600.93 719.468   4
  10   2  -1 7776.51 979.913   3
 -10   2   1 7323.97 1074.26   2
  -9   2   1 1558.92 606.417   2
  -9   2   1 1982.37 423.751   4
   9   2  -1 1922.65 571.046   3
  -8   2   1 58574.5 1802.73   4
   8   2  -1 59668.2 2310.32   3
  -8   2   1 58876.6 2418.15   2
  -7   2   1 109741. 3104.20   2
  -7   2   1 109164. 2312.86   4
  -6   2   1 94281.6 2723.53   2
  -6   2   1 91776.9 2021.80   4
   6   2  -1 98719.0 2728.40   3
  -5   2   1 23268.6 979.882   4
   5   2  -1 25876.4 1378.69   3
  -5   2   1 23553.8 1333.18   2
  -4   2   1-59.0476 286.185   2
   4   2  -1 54.5914 261.487   3
  -4   2   1 34.4417 179.245   4
   3   2  -1 611.022 281.513   3
  -3   2   1 582.949 296.533   2
   2   2  -1 388074. 4738.68   3
  -2   2   1 380523. 4887.78   2
   2   2  -1 381615. 2602.73   2
  -1   2   1 5153.13 613.532   2
   1   2  -1 5340.40 286.143   2
   1   2  -1 5534.19 606.459   3
   0   2  -1 176.266 130.915   2
   0   2  -1 20.5955 271.510   4
   0   2  -1-63.2283 262.042   3
   0   2   1-28.4211 279.178   2
  -1   2  -1 61.1286 252.843   3
  -1   2  -1 159.491 156.342   2
  -1   2  -1 192.851 325.232   4
  -1   2  -1-20.9198 175.598   5
  -2   2  -1 314318. 3277.13   5
  -2   2  -1 318017. 4986.36   4
  -2   2  -1 315684. 2948.30   2
   2   2   1 322621. 4626.40   3
  -3   2  -1 249467. 4505.35   4
  -3   2  -1 249785. 2804.29   5
   3   2   1 254576. 4069.59   3
  -3   2  -1 252756. 2958.31   2
   4   2   1 69988.0 2169.91   3
  -4   2  -1 69848.6 2485.88   4
  -4   2  -1 71536.5 1753.58   2
  -5   2  -1 30583.0 1270.77   2
  -5   2  -1 31428.8 1727.78   4
   5   2   1 29507.2 1440.78   3
  -6   2  -1 1819.78 502.298   4
  -6   2  -1 2378.08 467.955   2
   6   2   1 2010.94 458.022   3
  -7   2  -1 42.8888 341.366   4
  -7   2  -1 374.602 378.048   2
   7   2   1 461.604 379.369   3
   8   2   1 8359.58 883.937   3
  -8   2  -1 7402.25 983.325   4
  -8   2  -1 7966.61 871.361   2
  -9   2  -1 8396.23 943.966   2
   9   2   1 8069.36 899.053   3
  -9   2  -1 9164.67 1119.09   4
  10   2   1 1776.72 531.883   3
 -10   2  -1 1523.28 573.257   4
 -10   2  -1 1371.14 505.754   2
 -11   2  -1 444.717 431.993   2
  11   2   1 981.259 455.258   3
 -11   2  -1 768.214 514.593   4
 -12   2  -1 5293.02 868.264   2
 -12   2  -1 6099.07 1057.77   4
  12   2   1 6931.24 916.035   3
 -13   2  -1 6910.26 1015.20   2
  13   2   1 7360.90 984.182   3
 -13   2  -1 7210.69 1130.54   4
 -14   2  -1 198.990 417.411   4
  14   2   1 673.902 473.645   3
  15   2   1 558.658 473.989   3
 -15   2  -1 659.882 508.815   4
  16   2   1 1113.11 566.304   3
 -16  -2  -1 104.926 440.485  11
 -16  -2  -1 1081.09 438.511  12
 -16   2  -1 1007.97 558.433   4
 -16   2  -1 1304.19 438.122   7
 -17   2  -1 4345.18 643.503   7
 -17   2  -1 4834.30 948.549   4
 -17  -2  -1 4398.34 701.298  12
 -17   2  -1 4466.43 692.850  12
 -18   2  -1 30900.0 1582.36   7
 -18  -2  -1 30379.3 1617.17  12
 -18   2  -1 31073.6 1717.89  12
 -19   2  -1 3343.07 609.040   7
 -19   2  -1 3710.86 727.273  12
 -19  -2  -1 2547.00 616.694  12
 -20  -2  -1 1664.08 538.078  12
 -20   2  -1 3277.20 624.539   7
 -20   2  -1 2564.72 644.129  12
 -21   2  -1 6037.48 875.940  12
 -21  -2  -1 6815.99 984.584  12
 -21   2  -1 6287.37 784.848   7
 -22   2  -1 100.600 413.171  12
 -22  -2  -1 476.187 573.776  12
 -22   2  -1-78.4740 368.451   7
 -23   2  -1-18.0573 393.949  12
 -23  -2  -1 713.265 555.824  12
 -23   2  -1 370.777 365.685   7
 -24   2  -1 2852.71 620.674  12
 -24  -2  -1 3335.03 749.685  12
 -24   2  -1 3313.80 540.704   7
 -25   2  -1 3428.62 616.710  12
 -25  -2  -1 2138.77 605.900  12
 -26   2  -1 3330.80 571.607  12
 -26  -2  -1 2735.62 587.269  12
 -27   2  -1 354.904 298.958  12
 -27  -2  -1-377.708 356.124  12
 -28  -2  -1 369.517 289.679  12
 -28   2  -1 1186.91 337.447  12
 -28  -3   1 1781.84 315.338  12
 -28   3   1 2457.46 409.728  12
 -27  -3   1 568.511 305.370  12
 -27   3   1 114.872 291.376  12
 -26   3   1 7391.81 826.212  12
 -26  -3   1 6217.68 678.328  12
 -25  -3   1 6111.64 733.565  12
 -25   3   1 7603.26 909.387  12
 -24  -3   1 7918.59 893.728  12
 -24   3   1 8009.77 991.481  12
 -23  -3   1 1505.36 536.331  12
 -23   3   1 1979.17 646.272  12
 -22   3   1 6864.07 994.366  12
 -22  -3   1 6542.64 892.572  12
 -21  -3   1 21696.9 1468.44  12
 -21   3   1 21748.7 1686.88  12
 -20   3   1 1190.27 581.641  12
 -20  -3   1 244.342 449.322  12
 -19   3   1 7926.21 1061.68  12
  19   3  -1 7491.61 654.895  10
 -19  -3   1 7713.09 884.970  12
 -18   3   1 3365.10 749.943  12
 -18  -3   1 3039.83 607.260  12
  18   3  -1 3323.58 468.248  10
  17   3  -1 1313.40 719.670   3
  17   3  -1 364.297 279.692  10
 -17   3   1 40.4239 400.137  12
 -17  -3   1 610.951 442.470  12
 -16  -3   1 795.017 459.956  12
 -16   3   1 25.3368 355.038  12
  16   3  -1 732.733 602.363   3
 -16   3   1 923.433 630.818   2
  16   3  -1 506.952 297.227  10
 -15   3   1 2021.23 806.878   2
  15   3  -1 1197.03 639.798   3
 -15   3   1 603.109 357.006  12
 -15  -3   1 1593.18 488.151  12
  14   3  -1 17572.5 1705.30   3
 -14   3   1 16620.1 1722.47   2
  13   3  -1 30625.7 2146.12   3
 -13   3   1 29243.0 2180.96   2
  12   3  -1 709.842 522.655   3
 -12   3   1 805.039 532.655   2
 -11   3   1 18520.6 1679.63   2
  11   3  -1 20206.3 1682.80   3
 -10   3   1 16306.4 1559.23   2
  10   3  -1 17258.9 1532.36   3
  -9   3   1 2099.40 683.710   2
   9   3  -1 1946.44 622.464   3
   8   3  -1 1034.14 532.595   3
  -8   3   1 873.460 505.450   2
   7   3  -1 148.611 414.280   3
  -7   3   1-7.54869 221.419   4
  -7   3   1-110.672 438.468   2
  -6   3   1 63684.1 2557.11   2
  -6   3   1 66746.7 2052.11   4
   6   3  -1 67225.5 2709.50   3
   5   3  -1 24903.2 1612.97   3
  -5   3   1 22662.0 1499.91   2
  -4   3   1 1312.36 487.837   2
   4   3  -1 1054.29 245.816   2
   4   3  -1 743.889 435.340   3
  -3   3   1 32890.3 1688.43   2
   3   3  -1 33468.6 1012.68   2
   3   3  -1 34022.6 1809.62   3
   2   3  -1 83005.3 1499.63   2
  -2   3   1 83932.1 2644.25   2
   2   3  -1 85552.3 2802.86   3
  -1   3   1 12826.3 1060.90   2
   1   3  -1 12912.6 1115.17   3
   1   3  -1 12431.0 575.537   2
   0   3   1 223678. 4253.02   2
   0   3  -1 225425. 4460.32   3
   0   3  -1 220635. 2543.14   2
   1   3   1-31.4365 345.619   3
  -1   3  -1 7.30572 376.080   4
  -1   3  -1-2.52500 352.410   3
  -1   3  -1 22.0983 211.744   2
  -1   3  -1 1.17337 164.016   5
   1   3   1-100.996 309.146   2
   2   3   1 252.666 383.463   3
  -2   3  -1 150.516 384.393   4
   2   3   1-70.4615 338.534   2
  -2   3  -1 92.8865 308.867   3
  -2   3  -1 162.807 171.799   5
  -2   3  -1 97.3923 214.919   2
  -3   3  -1 7750.13 992.414   4
   3   3   1 9298.73 1062.42   3
   3   3   1 8422.97 913.622   2
  -3   3  -1 7855.15 504.023   5
  -3   3  -1 7216.65 630.913   2
  -4   3  -1 12306.2 866.016   2
  -4   3  -1 12983.5 1263.14   4
   4   3   1 11795.0 1155.92   3
  -5   3  -1 5238.93 627.795   2
   5   3   1 4333.22 719.511   3
  -5   3  -1 4577.78 836.050   4
  -6   3  -1 12878.1 983.307   2
   6   3   1 13234.7 1223.51   3
  -6   3  -1 12150.6 1289.90   4
  -7   3  -1 438.742 475.949   4
  -7   3  -1 816.091 412.592   2
   7   3   1 383.859 427.743   3
  -8   3  -1 12776.7 1077.23   2
  -8   3  -1 12505.2 1350.60   4
   8   3   1 12540.0 1213.35   3
  -9   3  -1 597.329 451.804   4
   9   3   1 868.672 479.638   3
  -9   3  -1 555.705 414.908   2
  10   3   1 9601.04 1103.18   3
 -10   3  -1 9039.53 1221.46   4
 -10   3  -1 8462.68 1040.45   2
 -11   3  -1 2436.36 633.576   2
 -11   3  -1 3083.92 793.220   4
  11   3   1 2353.42 616.862   3
 -12   3  -1 115.589 370.667   4
  12   3   1 155.146 375.990   3
 -12   3  -1 68.6563 386.896   2
 -13   3  -1 6082.58 936.519   2
  13   3   1 9010.65 1147.79   3
 -13   3  -1 8028.50 1251.44   4
  14   3   1 351.362 429.398   3
 -14   3  -1 572.919 367.081   7
 -14   3  -1 215.052 385.392   2
 -14  -3  -1 1038.19 472.517  12
 -14   3  -1 126.546 385.189   4
 -15   3  -1 17661.0 1196.97  12
 -15  -3  -1 19981.2 1266.28  12
 -15   3  -1 18803.2 1235.44   7
  15   3   1 16235.8 1518.56   3
 -16   3  -1 278.330 332.032   7
 -16   3  -1 619.493 445.157  12
  16   3   1 998.986 538.619   3
 -17  -3  -1 332.924 477.159  12
 -17   3  -1 3.38395 384.828   7
 -17   3  -1 84.2504 391.180  12
 -18  -3  -1 1463.06 615.513  12
 -18   3  -1 2548.52 686.411   7
 -18   3  -1 1922.99 574.003  12
 -19   3  -1 2966.89 659.170  12
 -19   3  -1 1933.48 512.562   7
 -19  -3  -1 2774.61 680.945  12
 -20   3  -1 289.123 448.829  12
 -20  -3  -1-154.258 534.136  12
 -20   3  -1 176.321 341.407   7
 -21   3  -1 19051.6 1442.82  12
 -21  -3  -1 16385.6 1325.15  12
 -21   3  -1 18593.5 1305.50   7
 -22   3  -1 744.537 368.211   7
 -22   3  -1 675.595 470.475  12
 -22  -3  -1 1722.82 651.913  12
 -23  -3  -1 3244.46 702.094  12
 -23   3  -1 2987.81 631.328  12
 -23   3  -1 1907.31 472.791   7
 -24   3  -1 3673.94 566.642   7
 -24   3  -1 3198.34 601.634  12
 -24  -3  -1 3612.80 668.498  12
 -25  -3  -1 630.127 392.050  12
 -25   3  -1 796.408 301.555   7
 -25   3  -1 1446.88 406.529  12
 -26  -3  -1 296.077 322.307  12
 -26   3  -1 218.362 276.408  12
 -27  -3  -1-21.4683 278.010  12
 -27   3  -1 721.554 247.765  12
 -27   4   1 132.872 221.099  12
 -26   4   1 2222.40 424.306  12
 -26  -4   1 722.205 252.239  12
 -25   4   1 2697.23 515.573  12
 -25  -4   1 1859.74 402.271  12
  24   4  -1 6950.73 688.518   9
 -24   4   1 8959.00 953.766  12
 -24  -4   1 7844.47 739.681  12
 -23  -4   1 346.002 365.240  12
 -23   4   1 534.394 444.337  12
 -22   4   1 4292.38 798.786  12
 -22  -4   1 4146.35 674.778  12
 -21  -4   1 6263.69 803.852  12
 -21   4   1 7580.02 1021.89  12
 -20  -4   1 1277.01 450.908  12
 -20   4   1 2615.18 744.622  12
 -19   4   1 23613.8 1744.29  12
 -19  -4   1 22922.3 1424.33  12
 -19   4   1 24958.1 1451.09   7
 -18   4   1 523.813 358.894   7
 -18   4   1 381.604 548.299  12
 -18  -4   1 22.3310 416.901  12
  18   4  -1 216.820 281.788  10
 -17   4   1 13270.5 1392.34  12
 -17  -4   1 15250.0 1163.42  12
  17   4  -1 15005.2 889.883  10
 -17   4   1 14148.1 1157.09   7
 -16  -4   1 10534.1 1001.86  12
 -16   4   1 8321.82 1106.43  12
 -16   4   1 9449.83 975.195   7
  16   4  -1 9991.78 734.038  10
  15   4  -1 5364.56 581.117  10
 -15   4   1 4792.99 727.465   7
 -15   4   1 4214.67 829.611  12
 -15  -4   1 6331.83 798.485  12
 -14  -4   1 5535.25 708.811  12
 -14   4   1 4758.14 1008.66   2
  14   4  -1 5421.75 580.876  10
 -14   4   1 4336.05 656.615   7
  14   4  -1 6175.12 1122.71   3
 -14   4   1 4080.92 799.979  12
 -13   4   1 1172.81 532.056  12
  13   4  -1 1834.87 685.235   3
 -13   4   1 2338.40 741.962   2
 -13   4   1 1199.34 410.679   7
  13   4  -1 2050.88 395.297  10
 -13  -4   1 1947.89 510.618  12
 -12   4   1 8998.67 1280.45   2
  12   4  -1 8137.79 1220.81   3
 -12   4   1 7840.46 778.585   7
 -12   4   1 8084.58 920.679  12
 -11   4   1 7811.54 1210.58   2
  11   4  -1 9731.31 1306.31   3
  10   4  -1-316.718 461.465   3
 -10   4   1-54.3180 419.827   2
   9   4  -1 17656.2 1681.66   3
  -9   4   1 16456.9 1595.86   2
  -8   4   1-10.2508 428.199   2
   8   4  -1 675.688 556.653   3
  -7   4   1 905.661 483.935   2
   7   4  -1 1418.60 610.818   3
   6   4  -1 32986.9 2155.79   3
  -6   4   1 31441.4 1981.74   2
   5   4  -1 602.753 436.125   3
  -5   4   1 758.347 474.600   2
  -4   4   1 35723.6 1976.65   2
   4   4  -1 37619.6 2235.41   3
  -3   4   1 20182.1 1461.58   2
   3   4  -1 21807.7 1694.96   3
  -2   4   1 644.814 349.161   2
   2   4  -1 1295.67 521.107   3
  -1   4   1 32.4898 293.153   2
   1   4  -1 266.838 413.681   3
  -1   4   1 281.136 410.074   3
   0   4  -1 76688.7 3055.78   3
   0   4   1 78579.2 3376.77   3
   0   4   1 76956.7 2764.73   2
  -1   4  -1 51607.5 2514.88   3
   1   4   1 54562.2 2841.96   3
   1   4   1 51822.8 2291.40   2
  -2   4  -1 44268.2 2337.78   3
   2   4   1 45043.1 2529.33   3
   2   4   1 39368.8 1995.46   2
  -3   4  -1 22964.6 1682.76   3
  -3   4  -1 23737.6 1873.73   4
   3   4   1 24723.7 1880.01   3
   3   4   1 22808.8 1556.41   2
  -4   4  -1 85522.6 3523.89   4
   4   4   1 89497.1 3527.10   3
   4   4   1 85580.9 3058.41   2
  -4   4  -1 83825.0 3205.34   3
   5   4   1 7684.24 1090.41   3
  -5   4  -1 8064.05 1017.89   3
  -5   4  -1 9115.64 1190.79   4
   5   4   1 7981.66 976.414   2
  -6   4  -1 30520.4 2131.58   4
   6   4   1 31229.3 2111.15   3
   6   4   1 29484.2 1896.84   2
   7   4   1 528.788 481.163   3
  -7   4  -1 135.238 392.397   4
  -8   4  -1 6136.10 1022.61   4
   8   4   1 7953.51 1107.76   3
   9   4   1 32278.7 2163.40   3
  -9   4  -1 30584.9 2197.01   4
  10   4   1 60330.5 2954.30   3
 -10   4  -1 56350.0 2933.40   4
 -11   4  -1 3468.81 608.647   7
 -11   4  -1 2950.12 734.384   4
 -11  -4  -1 3425.40 533.316  12
  11   4   1 2791.51 725.585   3
 -12  -4  -1 47334.0 1820.12  12
 -12   4  -1 43915.9 1963.69   7
 -12   4  -1 43471.6 1823.08  12
 -13  -4  -1 3286.16 619.265  12
 -13   4  -1 2637.57 592.405   7
 -13   4  -1 1948.08 506.170  12
  13   4   1 3109.90 789.615   3
 -14   4  -1 31784.6 1749.50  12
 -14  -4  -1 34069.7 1679.42  12
 -14   4  -1 35808.8 1848.43   7
 -15   4  -1 6035.94 837.684  12
 -15   4  -1 7952.68 956.679   7
 -15  -4  -1 8576.78 941.064  12
 -16   4  -1 25239.4 1624.66   7
 -16  -4  -1 25122.6 1579.88  12
 -16   4  -1 23822.7 1591.31  12
 -17   4  -1 34717.0 1921.77  12
 -17   4  -1 34277.5 1890.64   7
 -17  -4  -1 37284.5 1905.73  12
 -18   4  -1 455.695 411.663   7
 -18  -4  -1 629.566 565.087  12
 -18   4  -1 28.3782 473.160  12
 -19   4  -1 34700.5 1892.94  12
 -19   4  -1 33807.7 1850.38   7
 -19  -4  -1 34106.4 1834.56  12
 -20  -4  -1 3595.44 708.254  12
 -20   4  -1 4247.60 753.347  12
 -20   4  -1 3032.70 643.340   7
 -21  -4  -1 9238.99 985.271  12
 -21   4  -1 10679.0 1003.84  12
 -21   4  -1 10930.6 1027.98   7
 -22  -4  -1 109.606 422.795  12
 -22   4  -1 166.042 329.771  12
 -22   4  -1 49.0407 314.645   7
 -23   4  -1 21312.8 1216.39  12
 -23   4  -1 21147.5 1185.07   7
 -23  -4  -1 19679.5 1251.79  12
 -24   4  -1 1763.77 398.189  12
 -24  -4  -1 2370.64 477.885  12
 -24   4  -1 1759.28 382.391   7
 -25   4  -1 59.0592 220.493  12
 -25  -4  -1 240.389 273.043  12
 -26  -4  -1 522.451 254.786  12
 -25   5   1 3958.47 433.300  12
  24   5  -1 189.690 260.443   9
 -24   5   1 377.558 285.549  12
 -24  -5   1 116.232 186.219  12
  23   5  -1 10145.7 719.469   9
 -23   5   1 10763.5 912.548  12
  22   5  -1 729.996 390.497   9
 -22  -5   1 977.736 354.058  12
 -22   5   1 291.638 420.418  12
 -21   5   1 20622.8 1445.69  12
 -21  -5   1 18443.3 1083.29  12
 -20   5   1 1617.00 576.562  12
 -20   5   1 1337.71 428.091   7
 -20  -5   1 742.902 364.091  12
 -19   5   1 5683.29 773.412   7
 -19  -5   1 4997.47 677.017  12
 -19   5   1 5335.62 890.006  12
 -18  -5   1 1929.13 484.168  12
 -18   5   1 2635.95 589.085   7
 -18   5   1 2003.53 694.542  12
 -17  -5   1 9636.79 955.777  12
 -17   5   1 9766.04 1018.23   7
 -17   5   1 10955.0 1279.05  12
 -16   5   1 1993.05 694.781  12
  16   5  -1 1878.51 403.314  10
 -16   5   1 1656.51 572.097   7
 -16  -5   1 2371.78 591.843  12
 -15   5   1 13295.3 1206.21   7
  15   5  -1 13992.8 902.416  10
 -15   5   1 11573.3 1360.76  12
 -15  -5   1 14344.6 1103.95  12
 -14  -5   1 738.883 504.520  12
 -14   5   1 39.5420 417.824   7
 -14   5   1-116.006 461.105  12
  14   5  -1 851.540 364.162  10
 -13   5   1 611.935 534.967  12
  13   5  -1 1831.07 434.288  10
 -13  -5   1 1366.77 496.685  12
 -13   5   1 629.020 421.942   7
 -12   5   1 10257.0 1075.31   7
 -12   5   1 8768.30 1141.16  12
  12   5  -1 11449.0 829.496  10
 -12  -5   1 9179.14 881.665  12
 -11  -5   1 7743.14 777.097  12
  11   5  -1 8075.33 709.045  10
 -11   5   1 7949.73 969.547   7
 -11   5   1 7637.14 1077.08  12
  10   5  -1 7234.93 1232.27   3
 -10   5   1 6714.20 980.291  12
  10   5  -1 7642.72 677.696  10
 -10  -5   1 6291.99 668.706  12
 -10   5   1 6206.74 864.072   7
  -9   5   1 4215.92 737.699   7
  -9  -5   1 4044.83 523.378  12
  -9   5   1 3989.99 789.265  12
   9   5  -1 4357.40 516.986  10
   9   5  -1 3379.86 857.366   3
  -8   5   1 4462.58 810.307  12
  -8  -5   1 3881.25 495.525  12
   8   5  -1 5441.57 572.445  10
  -8   5   1 3336.68 681.548   7
   8   5  -1 5378.94 1035.38   3
   7   5  -1 6538.67 1154.28   3
  -7   5   1 4605.60 782.320  12
   7   5  -1 6327.84 624.053  10
  -7   5   1 4259.80 697.124   7
   6   5  -1 5804.83 593.357  10
  -6   5   1 5236.30 795.658  12
   6   5  -1 4989.32 1002.46   3
  -6   5   1 4985.74 719.070   7
  -5   5   1-347.237 428.975   7
   5   5  -1-108.957 427.949   3
  -5   5   1 397.803 534.014   3
   4   5  -1 8439.47 1209.75   3
  -4   5   1 8462.84 1297.61   3
   3   5  -1 664.365 415.977   3
  -3   5   1 909.498 553.865   3
   2   5  -1 943.275 500.216   3
  -2   5   1 610.065 430.067   3
  -1   5   1 2817.26 817.237   3
   1   5  -1 3349.35 760.365   3
   0   5   1 4392.58 929.005   3
   0   5  -1 5577.21 969.384   3
  -1   5  -1 2409.21 674.269   3
   1   5   1 2218.88 726.562   3
  -2   5  -1 2233.36 696.107   3
   2   5   1 2396.04 762.240   3
   3   5   1 878.032 549.025   3
  -3   5  -1 418.065 446.967   3
   4   5   1 1478.26 596.296   3
  -4   5  -1 1042.33 492.408   3
  -5   5  -1 14839.3 1181.38   7
   5   5   1 14142.4 1556.70   3
  -5   5  -1 14394.0 1481.76   3
  -5  -5  -1 14202.7 926.052  12
   6   5   1 11336.7 1435.46   3
  -6  -5  -1 10313.4 828.194  12
  -6   5  -1 9214.64 1194.06   3
  -6   5  -1 8671.91 929.961   7
  -7   5  -1 2942.49 703.340   3
  -7  -5  -1 3544.34 554.270  12
   7   5   1 2913.59 804.963   3
  -7   5  -1 3130.28 634.124   7
  -8   5  -1 6145.70 831.639   7
   8   5   1 8409.82 1259.83   3
  -8   5  -1 6992.37 790.735  12
  -8  -5  -1 6540.45 728.834  12
  -9  -5  -1 6777.89 728.947  12
  -9   5  -1 6751.47 811.389  12
  -9   5  -1 6643.55 889.117   7
   9   5   1 8820.21 1267.39   3
 -10   5  -1 7082.00 937.706   7
 -10  -5  -1 7103.31 751.294  12
 -10   5  -1 7627.96 857.450  12
 -11   5  -1 398.143 415.956  12
 -11  -5  -1-103.013 401.959  12
 -11   5  -1 399.630 426.561   7
 -12  -5  -1 4650.78 752.445  12
 -12   5  -1 4188.17 743.336  12
 -12   5  -1 5570.08 849.824   7
 -13  -5  -1 11499.4 1066.12  12
 -13   5  -1 10465.7 1103.70  12
 -13   5  -1 11330.8 1196.67   7
 -14   5  -1 1343.74 820.137   7
 -14   5  -1 1281.40 537.735  12
 -14  -5  -1 1656.55 627.777  12
 -15   5  -1-197.560 367.539  12
 -15   5  -1 150.671 414.118   7
 -15  -5  -1 461.670 521.206  12
 -16  -5  -1 795.729 524.097  12
 -16   5  -1 515.308 432.626   7
 -16   5  -1 941.863 480.661  12
 -17   5  -1 118.115 371.333  12
 -17   5  -1 82.1838 392.845   7
 -18  -5  -1 1105.81 560.370  12
 -18   5  -1 990.851 453.529  12
 -18   5  -1 467.320 459.891   7
 -19  -5  -1 3455.81 649.179  12
 -19   5  -1 3416.74 627.591  12
 -19   5  -1 3561.43 687.121   7
 -20   5  -1-168.583 360.416   7
 -20  -5  -1-267.588 430.068  12
 -20   5  -1-174.166 349.339  12
 -21   5  -1 627.155 394.760   7
 -21   5  -1 233.662 286.121  12
 -22   5  -1 368.392 280.571  12
 -22  -5  -1 1208.05 405.863  12
 -22   5  -1 281.151 287.145   7
 -23  -5  -1 2809.85 468.006  12
 -23   5  -1 3536.01 440.045   7
 -24  -5  -1 259.340 239.865  12
  22   6  -1 1649.09 332.397   9
 -21   6   1 1531.67 404.684  12
  21   6  -1 820.246 321.403   9
 -20   6   1 499.190 256.871   7
 -20   6   1 464.077 381.484  12
  20   6  -1 205.194 321.761   9
  19   6  -1 1804.96 491.231   9
 -19  -6   1 1025.18 317.511  12
 -19   6   1 1195.05 451.615  12
 -19   6   1 533.852 320.667   7
 -18  -6   1 47.1751 311.856  12
 -18   6   1 797.487 457.880  12
 -18   6   1 914.702 400.468   7
 -17   6   1-182.597 331.259   7
 -17   6   1-167.869 435.343  12
 -17  -6   1-313.084 326.547  12
 -16  -6   1 3170.56 530.604  12
 -16   6   1 2443.71 732.598  12
 -16   6   1 2113.04 572.601   7
 -15   6   1 101.035 406.781   7
 -15   6   1 220.696 491.999  12
 -15  -6   1 699.623 408.129  12
  14   6  -1 258.832 294.771  10
 -14  -6   1 691.569 426.768  12
 -14   6   1 38.7427 405.295   7
 -14   6   1-174.530 480.057  12
  13   6  -1 2710.73 460.098  10
 -13   6   1 1614.16 576.708   7
 -13  -6   1 2828.64 576.390  12
 -13   6   1 1700.31 623.916  12
 -12   6   1 1848.72 593.218   7
 -12   6   1 1709.77 654.612  12
  12   6  -1 2607.72 486.357  10
 -12  -6   1 1806.65 518.477  12
 -11   6   1 115.247 511.314  12
 -11   6   1-206.005 464.417   7
  11   6  -1 359.350 340.709  10
 -11  -6   1 685.286 445.187  12
  10   6  -1 352.519 342.749  10
 -10   6   1 179.858 441.054   7
 -10   6   1 389.907 503.897  12
 -10  -6   1 608.434 420.005  12
  -9   6   1 2777.31 775.170  12
   9   6  -1 2989.90 519.493  10
  -9   6   1 2381.01 677.464   7
  -9  -6   1 2329.79 480.729  12
  -8   6   1 3149.33 747.055   7
  -8  -6   1 4233.58 594.464  12
   8   6  -1 3936.26 575.836  10
  -7  -6   1 17970.8 1046.89  12
   7   6  -1 20446.8 1208.27  10
  -7   6   1 19121.2 1536.08   7
  -6   6   1 15692.0 1418.63   7
   6   6  -1 17532.3 1126.85  10
  -5   6   1 3846.24 823.938   7
   5   6  -1 3171.96 565.700  10
   4   6  -1 14927.6 1077.90  10
  -4   6   1 15977.1 1424.08   7
  -3   6   1 17418.5 1452.64   7
   3   6  -1 16413.5 1105.80  10
   3   6  -1 17469.9 1326.62   7
  -2   6   1 8250.74 1035.88   7
   2   6  -1 8970.14 998.023   7
   2   6  -1 7412.35 803.370  10
   1   6  -1 5817.02 724.480  10
  -1   6   1 6741.11 959.867   7
   1   6  -1 6824.30 904.217   7
   0   6  -1 483.595 429.324   7
   0   6   1 747.093 563.542   7
  -1   6  -1 61347.6 2471.85   7
   1   6   1 63105.8 2580.14   7
  -1  -6  -1 55835.8 1975.62  12
  -2   6  -1 18060.4 1399.63   7
  -2  -6  -1 20336.9 1316.70  12
  -3  -6  -1 3934.88 591.320  12
  -3   6  -1 4130.86 746.385   7
  -4  -6  -1 304.786 322.287  12
  -4   6  -1 1321.73 573.039   7
  -5  -6  -1 4833.00 664.905  12
  -5   6  -1 4602.45 816.314   7
  -6  -6  -1 2381.79 558.346  12
  -6   6  -1 1759.43 598.845   7
  -7   6  -1 5869.82 946.256   7
  -7  -6  -1 5089.23 695.031  12
  -8   6  -1 23778.5 1746.30   7
  -8  -6  -1 25117.2 1432.95  12
  -9  -6  -1 4422.24 671.736  12
  -9   6  -1 4174.36 848.252   7
 -10  -6  -1 7549.63 857.088  12
 -10   6  -1 10096.8 1245.08   7
 -11   6  -1 8595.11 1126.59   7
 -11   6  -1 9745.14 983.838  12
 -11  -6  -1 10035.5 1002.87  12
 -12   6  -1 593.322 489.571   7
 -12   6  -1 986.985 483.563  12
 -12  -6  -1 1099.79 556.236  12
 -13   6  -1 23268.8 1433.16  12
 -13  -6  -1 23265.1 1412.68  12
 -13   6  -1 24835.4 1782.99   7
 -14  -6  -1 5252.43 779.826  12
 -14   6  -1 4302.87 825.138   7
 -14   6  -1 4348.47 661.752  12
 -15   6  -1 1896.10 601.955   7
 -15   6  -1 2584.54 559.771  12
 -15  -6  -1 2735.90 646.564  12
 -16   6  -1 676.398 459.259   7
 -16  -6  -1 567.692 504.891  12
 -16   6  -1 306.408 333.358  12
 -17   6  -1 919.524 455.572   7
 -17  -6  -1 1388.87 470.800  12
 -18  -6  -1 18118.9 1128.47  12
 -18   6  -1 19924.7 1297.26   7
 -19   6  -1 8793.42 814.547   7
 -19  -6  -1 7722.89 693.275  12
 -20   6  -1 319.062 286.072   7
 -20  -6  -1-61.1972 319.770  12
 -21  -6  -1 804.685 305.571  12
 -21   6  -1 18.9640 225.404   7
  19  -7  -1-126.530 239.690   6
  18   7  -1 440.427 267.923   9
 -17   7   1 780.301 309.081   7
  17   7  -1 1154.46 343.009   9
  16   7  -1 2713.89 438.981   9
 -16   7   1 2711.61 471.605   7
 -15   7   1 3982.52 579.533   7
  15   7  -1 4424.24 552.882   9
 -14   7   1 655.872 423.320   7
  14   7  -1 537.894 372.605   9
 -13   7   1 479.676 398.315   7
  13   7  -1 1083.31 409.561   9
  12   7  -1 333.465 388.117   9
 -12   7   1 211.770 425.698   7
 -11   7   1 167.339 416.729   7
  11   7  -1 607.979 375.321   9
  11   7  -1 765.339 313.804  10
  10   7  -1 5966.06 653.252   9
 -10   7   1 6109.07 885.540   7
   9   7  -1 211.813 302.643  10
  -9   7   1 74.5624 418.984   7
  -8   7   1 5945.21 949.060   7
   8   7  -1 5528.50 631.829  10
   7   7  -1 8578.61 757.569  10
  -7   7   1 7368.69 1053.06   7
  -6   7   1 1019.21 622.235   7
   6   7  -1-206.539 389.815  10
   5   7  -1 10430.4 867.248  10
  -5   7   1 9483.50 1145.65   7
   4  -7  -1 536.699 413.138  12
   4   7  -1 651.976 365.776  10
  -4   7   1 479.646 583.256   7
   3  -7  -1 1804.30 453.738  12
  -3   7   1 2131.20 461.399  10
   3   7  -1 3782.61 616.235  10
  -3   7   1 3677.66 829.800   7
   2  -7  -1 123.666 433.870  12
   2   7  -1 949.266 429.269  10
  -2   7   1-168.962 334.687  10
  -2   7   1 898.863 573.130   7
   1   7  -1 1730.52 475.398  10
  -1   7   1 1707.32 400.186  10
   1   7  -1 1951.85 566.966   7
   1  -7  -1 1409.28 433.163  12
   0  -7  -1 774.874 445.345  12
   0   7  -1 255.220 322.749  10
   0   7   1 499.449 303.705  10
  -1  -7  -1 1246.30 456.297  12
  -1   7  -1 1017.26 428.081  10
  -1   7  -1 1516.99 581.882   7
  -2   7  -1 3692.43 638.235  10
  -2   7  -1 5460.95 869.008   7
  -2  -7  -1 5224.88 707.627  12
  -3  -7  -1 276.604 430.417  12
  -3   7  -1 291.854 417.789   7
  -3   7  -1-423.596 421.283  10
  -4  -7  -1 13390.8 1041.86  12
  -4   7  -1 12444.8 1298.69   7
  -5  -7  -1 581.981 385.895  12
  -5   7  -1 195.586 505.903   7
  -6  -7  -1-59.3862 423.380  12
  -6   7  -1 689.775 687.025   7
  -7  -7  -1-259.116 393.613  12
  -7   7  -1 324.617 487.598   7
  -8   7  -1 4709.03 854.847   7
  -8  -7  -1 5243.18 692.805  12
  -9  -7  -1 14365.2 1038.04  12
  -9   7  -1 13270.8 1350.09   7
 -10   7  -1 4075.99 828.598   7
 -10  -7  -1 6418.69 750.243  12
 -11   7  -1 3123.27 658.793   7
 -11  -7  -1 4774.68 680.509  12
 -12  -7  -1 3359.83 565.234  12
 -12   7  -1 2747.97 643.693   7
 -13   7  -1 9612.49 1033.66   7
 -13  -7  -1 10260.0 823.447  12
 -14   7  -1 430.361 401.731   7
 -14  -7  -1 1278.89 404.534  12
 -15  -7  -1 7067.03 628.430  12
 -15   7  -1 6922.50 775.074   7
 -16  -7  -1 418.415 295.321  12
 -16   7  -1 317.734 321.023   7
 -17  -7  -1 229.718 244.642  12
 -17   7  -1 741.728 327.759   7
 -18   7  -1 451.576 264.976   7
  18   7   1 812.050 265.999   9
 -13   8   1 1197.94 244.647  10
  12  -8  -1-147.149 203.204  12
 -12   8   1-551.010 258.115  10
  11  -8  -1 209.288 200.709  12
 -11   8   1-69.1949 228.428  10
  10  -8  -1 224.145 208.350  12
 -10   8   1-217.713 245.778  10
  -9   8   1 2977.40 412.763  10
   9  -8  -1 4139.66 455.459  12
   8  -8  -1 20869.9 980.054  12
  -8   8   1 15655.7 856.114  10
   7  -8  -1-75.8298 248.592  12
   7   8  -1 542.612 261.276  10
  -7   8   1 105.121 226.265  10
   6   8  -1-137.456 228.510  10
   6  -8  -1 108.892 251.526  12
  -6   8   1-29.2112 226.639  10
   5   8  -1 1295.46 329.207  10
   5  -8  -1 1672.43 381.067  12
  -5   8   1 1206.50 316.750  10
   4   8  -1 6836.28 576.748  10
  -4   8   1 6334.09 547.359  10
  -3   8   1 8472.63 605.953  10
   3   8  -1 8096.17 655.555  10
   2   8  -1 9131.79 694.107  10
   2  -8  -1 13878.2 922.164  12
   1  -8  -1 8811.04 743.130  12
   1   8  -1 4372.80 552.830  10
   0  -8  -1 3872.74 636.998  12
   0   8  -1 827.012 332.775  10
  -1  -8  -1 9542.96 727.293  12
  -1   8  -1 7635.93 687.112  10
  -2  -8  -1 1520.00 508.836  12
  -2   8  -1 586.168 337.645  10
  -3  -8  -1 5284.96 542.657  12
  -3   8  -1 5770.12 618.754  10
  -4   8  -1 1286.93 371.379  10
  -4  -8  -1 1391.18 353.787  12
  -5   8  -1 289.225 390.002   7
  -5   8  -1 197.907 269.641  10
  -5  -8  -1 30.2253 273.710  12
  -6  -8  -1 2926.33 441.215  12
  -6   8  -1 1911.98 426.403  10
  -6   8  -1 2860.54 576.848   7
  -7   8  -1 5188.38 710.184   7
  -7   8  -1 4332.59 547.009  10
  -7  -8  -1 5668.49 559.557  12
  -8   8  -1 771.533 409.032   7
  -8   8  -1 232.272 263.675  10
  -8  -8  -1 556.701 322.322  12
  -9   8  -1 1416.94 450.629   7
  -9   8  -1 1016.00 307.261  10
 -10   8  -1 254.479 327.330   7
 -10  -8  -1 846.983 299.250  12
 -10   8  -1 37.1469 217.454  10
 -11  -8  -1 482.927 246.502  12
 -11   8  -1-254.640 240.168  10
 -11   8  -1 401.992 343.455   7
 -12   8  -1 2142.30 407.370   7
 -12   8  -1 868.447 256.433  10
 -13   8  -1 430.906 186.677  10
 -13   8  -1 1316.92 340.558   7
 -30   0   2 4102.87 435.748  12
 -29   0   2 9960.46 769.910  12
 -28   0   2 2985.64 557.254  12
 -27   0   2 1938.43 524.783  12
 -26   0   2 2926.55 620.570  12
  25   0  -2 12796.2 975.318  10
 -25   0   2 13986.9 1253.17  12
 -24   0   2 19365.9 1470.20  12
  24   0  -2 17272.1 1152.78  10
 -23   0   2 25238.2 1679.74  12
  23   0  -2 23489.5 1339.18  10
  22   0  -2 3209.45 538.474  10
 -22   0   2 3416.79 716.184  12
  21   0  -2 16312.0 1100.46  10
 -21   0   2 16165.0 1274.76  12
 -20   0   2 13434.8 1151.17  12
  20   0  -2 12457.9 932.851  10
 -19   0   2 99767.0 2918.89  12
  19   0  -2 102344. 2545.78  10
 -18   0   2 6619.21 736.313  12
  18   0  -2 6809.02 669.298  10
 -17   0   2 11140.4 1341.16   2
 -16   0   2 23904.2 1885.69   2
 -15   0   2 31355.5 2077.33   2
 -14   0   2 2294.48 659.086   2
  14   0  -2 1962.26 645.427   3
 -13   0   2 1148.60 599.649   2
  13   0  -2 246.213 406.751   3
  12   0  -2 1952.05 561.091   3
 -12   0   2 2916.47 717.335   2
  11   0  -2 2919.21 654.725   3
 -11   0   2 3022.21 701.206   2
 -10   0   2 18604.1 1343.16   2
  10   0  -2 17246.6 1317.54   3
   9   0  -2 211315. 4288.49   3
  -9   0   2 193533. 3909.45   2
   8   0  -2 3908.84 604.672   3
  -8   0   2 4181.12 630.348   2
   7   0  -2 964.108 387.266   3
  -7   0   2 922.464 398.627   2
  -6   0   2 97453.6 2297.73   2
   6   0  -2 97867.8 2433.25   3
  -5   0   2 276270. 3533.56   2
   5   0  -2 272904. 3795.42   3
  -4   0   2 159704. 2469.29   2
   4   0  -2 163764. 2647.31   3
   3   0  -2 167166. 2379.33   3
  -3   0   2 160700. 2351.35   2
   2   0  -2 235779. 2420.76   4
   2   0  -2 237882. 2458.85   3
   2   0  -2 241146. 3262.96   5
  -2   0   2 237236. 2731.71   2
  -1   0   2 50110.7 1289.08   2
   1   0  -2 51257.0 1473.83   5
   1   0  -2 51326.3 1231.59   4
   0   0  -2 999999. 6532.96   5
   0   0  -2 980257. 5772.25   4
  -1   0  -2 137157. 2404.11   4
  -2   0  -2 68426.1 1855.60   4
  -3   0  -2-19.0300 315.064   4
  -4   0  -2 43026.0 1826.02   4
   4   0   2 45639.7 602.998   3
   5   0   2 29836.3 656.585   3
  -5   0  -2 28463.5 1616.21   4
  -6   0  -2 3951.05 682.057   4
   6   0   2 4334.21 322.591   3
   7   0   2 1341.27 230.463   3
  -7   0  -2 1273.74 510.045   4
   8   0   2 15788.4 724.365   3
  -8   0  -2 16352.6 1486.54   4
  -9   0  -2 35255.5 2257.64   4
   9   0   2 32723.5 1125.95   3
 -10   0  -2 127355. 4356.04   4
  10   0   2 107110. 2155.28   3
 -11   0  -2 215771. 5898.54   4
 -12   0  -2 26.8832 431.445   4
 -13   0  -2 11761.4 1555.86   4
 -14   0  -2 22294.0 2170.96   4
 -15   0  -2 15457.4 1858.84   4
 -16   0  -2 28425.2 2520.25   4
 -17   0  -2 8157.22 848.682   7
 -17   0  -2 7306.14 1341.80   4
 -17   0  -2 7768.97 790.325  12
 -17   0  -2 5492.07 864.489  11
 -18   0  -2 12204.0 1266.75  11
 -18   0  -2 12515.2 1696.05   4
 -18   0  -2 13735.1 1069.71  12
 -18   0  -2 13325.1 1081.63   7
 -19   0  -2 1120.04 460.778   7
 -19   0  -2 1122.68 462.821  12
 -20   0  -2 32220.0 1707.28  12
 -20   0  -2 32599.5 1726.42   7
 -21   0  -2 16492.1 1292.15  12
 -21   0  -2 19606.4 1353.93   7
 -22   0  -2 1066.32 450.474  12
 -22   0  -2 1772.35 476.048   7
 -23   0  -2 20636.5 1334.25   7
 -23   0  -2 20420.0 1412.45  12
 -24   0  -2 3440.72 614.651   7
 -24   0  -2 3311.31 625.027  12
 -25   0  -2 2880.82 496.632   7
 -25   0  -2 2403.67 548.819  12
 -26   0  -2 2409.87 522.145  12
 -27   0  -2 1364.49 391.780  12
 -28   0  -2 11191.5 727.134  12
 -29  -1   2 167.572 274.106  12
 -29   1   2 394.980 297.532  12
 -28  -1   2-99.2204 293.268  12
 -28   1   2-255.912 342.424  12
 -27   1   2-131.493 379.111  12
 -27  -1   2-3.81545 344.877  12
  27   1  -2-89.8262 237.700  10
 -26   1   2 736.492 474.541  12
 -26  -1   2 1524.26 517.281  12
  26   1  -2 905.578 316.322  10
  25   1  -2 7524.72 725.454  10
 -25   1   2 7284.97 939.858  12
 -25  -1   2 9249.14 981.972  12
 -24   1   2-208.592 460.041  12
  24   1  -2-291.473 356.430  10
 -24  -1   2-272.980 489.968  12
  23  -1  -2 8168.50 851.198  10
  23   1  -2 8133.21 792.322  10
 -23   1   2 8748.65 1063.42  12
 -23  -1   2 8134.93 953.089  12
  22   1  -2 3542.83 564.363  10
  22  -1  -2 2884.39 574.440  10
 -22   1   2 4765.61 864.278  12
 -22  -1   2 3258.40 644.207  12
 -21   1   2 6530.85 916.295  12
 -21  -1   2 7392.68 908.270  12
  21  -1  -2 6519.14 782.144  10
  21   1  -2 6009.46 696.260  10
  20  -1  -2 48456.4 1911.23  10
 -20  -1   2 48606.9 2087.23  12
  20   1  -2 52530.6 1837.71  10
 -20   1   2 47323.6 2177.81  12
  19   1  -2 8457.78 1244.11   3
 -19  -1   2 9219.41 907.417  12
  19   1  -2 10707.4 858.848  10
 -19   1   2 8064.69 1251.14   2
  19  -1  -2 9384.65 842.472  10
 -19   1   2 9615.31 1015.27  12
  18   1  -2 3135.23 514.739  10
 -18   1   2 1854.52 729.239   2
  18  -1  -2 1952.51 433.730  10
 -18  -1   2 2986.79 568.634  12
  18   1  -2 2283.82 705.121   3
 -18   1   2 3073.88 621.464  12
  17   1  -2 7834.39 1192.43   3
 -17   1   2 8225.22 1258.42   2
 -16   1   2 391.998 484.936   2
  16   1  -2 51.9126 439.567   3
 -15   1   2 14147.2 1548.41   2
  15   1  -2 15700.6 1590.84   3
 -14   1   2 5237.18 1017.22   2
  14   1  -2 4622.84 949.375   3
 -13   1   2 22169.5 1805.27   2
  13   1  -2 23396.3 1848.26   3
  12   1  -2 3183.86 766.291   3
 -12  -1   2 2622.55 555.050   2
 -12   1   2 2715.37 795.733   2
 -11  -1   2 5235.01 718.214   2
 -11   1   2 5749.69 979.155   2
  11   1  -2 7264.33 1040.14   3
 -10   1   2 168687. 4338.73   2
 -10  -1   2 171247. 3541.79   2
   9   1  -2 1492.93 576.863   3
  -9   1   2 634.655 484.877   2
  -9   1   2 857.858 237.950   4
  -9  -1   2 1071.51 365.677   2
   8   1  -2 24344.4 1436.58   3
  -8   1   2 23002.5 1468.75   2
  -8   1   2 19776.2 734.789   4
  -8  -1   2 23925.3 1145.23   2
  -7  -1   2 21895.9 1001.19   2
   7   1  -2 22200.3 1276.60   3
  -7   1   2 22975.8 1400.78   2
  -6  -1   2 20902.4 902.402   2
  -6   1   2 20880.2 1260.07   2
   6   1  -2 20669.4 1154.85   3
   5   1  -2 1618.95 388.014   3
  -5   1   2 1032.83 364.308   2
  -5  -1   2 1164.23 277.232   2
   4   1  -2 19750.4 974.253   3
  -4   1   2 19277.3 1124.49   2
   4  -1  -2 18832.9 804.513   5
  -4  -1   2 19290.4 670.969   2
   3   1  -2 391731. 3799.46   3
  -3   1   2 388950. 4792.87   2
   3  -1  -2 387658. 3497.54   5
   3   1  -2 393051. 4608.35   4
  -3  -1   2 387914. 2401.60   2
   2  -1  -2 394628. 3483.54   5
   2   1  -2 392201. 4624.02   4
  -2  -1   2 402191. 1934.29   2
   2   1  -2 399144. 3488.39   3
  -2   1   2 398699. 4765.22   2
   1   1  -2 22758.9 760.456   3
   1  -1  -2 20834.9 826.848   5
   1   1  -2 22381.7 1132.81   5
   1   1  -2 22637.1 1162.00   4
  -1   1   2 23440.1 1184.31   2
  -1  -1   2 21665.5 422.915   2
   1  -1  -2 22701.0 675.454   4
   0   1  -2 61573.1 1101.94   3
   0   1  -2 62455.8 1814.56   5
   0   1  -2 61668.1 1967.02   4
  -1   1  -2 193340. 1705.00   3
  -1   1  -2 201453. 3234.34   5
  -1   1  -2 196723. 3570.90   4
  -2   1  -2 3210.56 554.582   4
  -2   1  -2 3255.30 464.756   5
  -2   1  -2 3313.81 210.012   3
   2   1   2 3483.33 380.780   3
  -3   1  -2 5947.17 260.461   3
   3   1   2 5393.92 447.302   3
  -3   1  -2 6159.63 596.300   5
  -3   1  -2 5102.76 657.513   4
  -4   1  -2 74.3037 301.283   4
   4   1   2-91.8830 185.381   3
   5   1   2 131781. 2166.23   3
  -5   1  -2 129249. 3431.23   4
   6   1   2 144025. 2363.91   3
  -6   1  -2 141188. 3841.92   4
  -7   1  -2 32213.0 1955.01   4
   7   1   2 33862.1 1219.19   3
  -8   1  -2 117178. 3925.18   4
   8   1   2 125077. 2463.15   3
   9   1   2 15411.8 962.860   3
  -9   1  -2 13405.7 1452.87   4
  10   1   2 8610.58 779.415   3
 -10   1  -2 6916.20 1129.43   4
 -11   1  -2 250.118 436.070   4
  11   1   2 366.578 310.984   3
 -11  -1  -2 12.5274 639.521   4
 -12   1  -2 24704.0 2206.44   4
 -12  -1  -2 31241.4 2476.15   4
 -13  -1  -2 725.571 649.604   4
 -13   1  -2-263.258 475.655   4
 -14  -1  -2 581.260 674.664   4
 -14   1  -2 648.501 557.799   4
 -15   1  -2 8744.61 1361.19   4
 -15  -1  -2 7095.06 1397.77   4
 -16   1  -2 3028.49 545.470   7
 -16  -1  -2 2710.47 651.164  11
 -16  -1  -2 3218.19 920.952   4
 -16  -1  -2 2952.77 513.361  12
 -16   1  -2 2806.77 866.913   4
 -17   1  -2 40490.8 1799.63   7
 -17  -1  -2 38453.2 3048.80   4
 -17   1  -2 40007.1 2888.03   4
 -17  -1  -2 39896.6 2100.36  11
 -17  -1  -2 38710.1 1658.01  12
 -17   1  -2 36414.9 1583.99  12
 -18   1  -2 3897.32 1003.19   4
 -18  -1  -2 2103.79 643.013  11
 -18  -1  -2 3497.60 637.574  12
 -18   1  -2 3420.45 645.826   7
 -18   1  -2 2914.62 560.190  12
 -19   1  -2 1550.76 518.698   7
 -19  -1  -2 2425.93 606.564   7
 -19  -1  -2 3188.28 655.357  12
 -19   1  -2 1947.14 496.983  12
 -20  -1  -2 1090.93 512.089  12
 -20   1  -2-18.8489 422.264  12
 -20  -1  -2 956.375 499.170   7
 -20   1  -2 129.172 400.275   7
 -21  -1  -2 1533.97 540.249  12
 -21   1  -2 1415.61 495.337   7
 -21   1  -2 1664.76 537.447  12
 -21  -1  -2 1327.37 518.338   7
 -22   1  -2 200.221 410.516  12
 -22  -1  -2-45.6083 413.869  12
 -22  -1  -2 14.6295 374.844   7
 -22   1  -2 400.922 436.291   7
 -23  -1  -2 1181.73 443.408   7
 -23   1  -2 1813.95 512.259   7
 -23  -1  -2 1370.18 530.757  12
 -23   1  -2 1284.80 501.114  12
 -24  -1  -2 194.008 422.861  12
 -24   1  -2 476.455 359.469   7
 -24  -1  -2 327.665 325.676   7
 -24   1  -2 479.121 375.211  12
 -25   1  -2 144.019 355.553  12
 -25   1  -2 185.702 293.483   7
 -25  -1  -2-224.217 425.277  12
 -26   1  -2 95.2372 263.446   7
 -26  -1  -2 141.834 338.163  12
 -26   1  -2 289.155 302.034  12
 -27  -1  -2 1979.50 450.250  12
 -27   1  -2 2331.91 417.867  12
 -28  -1  -2 1838.45 348.173  12
 -28   1  -2 1662.01 286.383  12
 -29   2   2 1219.87 320.594  12
 -28  -2   2 1336.50 345.501  12
 -28   2   2 1534.73 429.995  12
  27   2  -2 2402.77 352.164  10
 -27  -2   2 3147.50 532.305  12
 -27   2   2 3796.36 626.349  12
 -26   2   2 1155.74 476.289  12
  26   2  -2 632.407 274.775  10
 -26  -2   2 1439.04 420.071  12
 -25  -2   2-103.174 438.436  12
  25   2  -2-365.495 292.924  10
 -25   2   2 23.1438 410.399  12
  24   2  -2 2846.27 472.706  10
 -24  -2   2 3017.06 612.007  12
 -24   2   2 3020.98 721.433  12
  23   2  -2 18141.9 1106.17  10
 -23   2   2 19570.4 1557.98  12
 -23  -2   2 19401.6 1361.81  12
 -22  -2   2 337.249 430.469  12
  22   2  -2 741.269 373.892  10
 -22   2   2 156.837 486.953  12
  21   2  -2 15341.5 1037.98  10
 -21   2   2 14590.8 1370.09  12
 -21  -2   2 14502.0 1189.36  12
  20   2  -2 18863.4 1120.51  10
 -20   2   2 15918.6 1369.59  12
 -20  -2   2 18156.6 1297.67  12
 -19  -2   2-77.0407 449.627  12
 -19   2   2 118.872 416.472  12
  19  -2  -2 9.17079 320.459  10
  19   2  -2-447.125 385.533  10
 -18   2   2 6916.59 1230.92   2
  18  -2  -2 6450.36 743.624  10
 -18   2   2 7324.63 913.280  12
  18   2  -2 7279.40 1194.13   3
  18   2  -2 5925.32 632.350  10
 -18  -2   2 6590.13 778.929  12
 -17   2   2 5347.75 1128.58   2
  17  -2  -2 5515.77 693.228  10
 -17   2   2 5489.72 791.636  12
  17   2  -2 6315.10 630.510  10
  17   2  -2 5170.32 1043.04   3
 -17  -2   2 5069.38 635.552  12
  16   2  -2 2197.04 753.958   3
 -16   2   2 2307.81 851.098   2
 -15   2   2 1394.57 716.883   2
  15   2  -2 1762.48 709.292   3
  14   2  -2 10195.0 1325.55   3
 -14   2   2 10278.6 1398.45   2
 -13   2   2 8809.04 1273.31   2
  13   2  -2 9662.37 1275.47   3
 -12   2   2 28920.5 2127.05   2
  12   2  -2 32945.6 2149.71   3
 -11   2   2 41893.1 2458.79   2
  11   2  -2 45862.4 2419.58   3
  10   2  -2 1238.47 550.885   3
 -10   2   2 764.777 592.339   2
   9   2  -2 8779.65 1028.47   3
  -9   2   2 7582.96 1064.73   2
   8   2  -2 13264.0 1170.97   3
  -8   2   2 13910.0 1364.64   2
  -7   2   2 71940.9 2786.06   2
   7   2  -2 69988.3 2462.08   3
   6   2  -2 2074.78 522.133   3
  -6   2   2 1726.45 531.402   2
   5   2  -2 19926.1 1209.26   3
  -5   2   2 19279.7 1371.54   2
   4   2  -2 15481.8 1030.15   3
  -4   2   2 13452.2 1134.87   2
  -3   2   2 12797.9 1086.52   2
   3   2  -2 12358.2 901.030   3
   2   2  -2 115513. 2491.05   3
   2   2  -2 118118. 3307.67   4
  -2   2   2 117853. 3163.15   2
   1   2  -2 9103.89 709.876   3
   1   2  -2 9822.32 981.699   4
  -1   2   2 9237.46 924.600   2
   0   2  -2 6406.61 823.657   4
   0   2  -2 5882.02 542.398   3
   0   2  -2 6175.53 658.864   5
   0   2   2 5894.12 767.838   2
  -1   2  -2 2416.35 381.369   3
  -1   2  -2 2291.01 422.696   5
  -1   2  -2 2296.97 531.821   4
  -2   2  -2 164474. 2573.68   3
  -2   2  -2 168910. 3133.38   5
  -2   2  -2 163786. 4099.63   4
   2   2   2 164966. 3389.18   3
   3   2   2 52570.3 1891.44   3
  -3   2  -2 51269.7 1473.67   3
  -3   2  -2 51155.8 1712.25   5
  -3   2  -2 54145.5 2430.12   4
  -4   2  -2 213236. 3451.85   5
   4   2   2 211523. 3724.07   3
  -4   2  -2 210308. 4848.79   4
  -4   2  -2 210797. 3025.22   3
   5   2   2 38470.8 1587.76   3
  -5   2  -2 38963.7 2170.56   4
   6   2   2 5554.89 660.643   3
  -6   2  -2 6383.86 990.240   4
   7   2   2 32272.2 1512.50   3
  -7   2  -2 31412.8 2098.97   4
  -8   2  -2 65951.3 3109.45   4
   8   2   2 68584.3 2234.68   3
   9   2   2 23873.7 1368.23   3
  -9   2  -2 25478.2 1998.05   4
  10   2   2 246.782 305.643   3
 -10   2  -2 605.968 530.943   4
 -11   2  -2 344.846 432.671   4
  11   2   2 696.817 379.206   3
 -12   2  -2 13855.0 1596.53   4
  12   2   2 15575.0 1209.83   3
 -13   2  -2 78500.2 3815.64   4
 -14   2  -2 10413.3 1485.83   4
 -15   2  -2 104.189 431.665   4
 -15   2  -2 385.935 317.946   7
 -15  -2  -2 697.984 433.034  11
 -15  -2  -2 857.191 782.335   4
 -15  -2  -2 1119.94 459.903  12
 -16  -2  -2 1156.26 713.693   4
 -16   2  -2 182.189 371.747   7
 -16  -2  -2-222.228 443.809  11
 -16   2  -2 193.755 484.573   4
 -16   2  -2 402.084 346.872  12
 -16  -2  -2 1125.35 490.635  12
 -17   2  -2 27353.4 1562.19   7
 -17  -2  -2 27133.4 1498.95  12
 -17   2  -2 27892.4 2300.34   4
 -17   2  -2 25501.5 1399.92  12
 -18   2  -2 7208.71 886.592   7
 -18   2  -2 7739.04 843.981  12
 -18  -2  -2 6897.53 830.915  12
 -19   2  -2 195.307 382.610  12
 -19  -2  -2-445.930 530.466  12
 -19   2  -2 266.913 416.900   7
 -20   2  -2 1253.66 555.207   7
 -20   2  -2 604.952 419.625  12
 -20  -2  -2 216.495 448.475  12
 -21  -2  -2 4290.21 721.307   7
 -21   2  -2 4915.76 714.787  12
 -21   2  -2 4610.17 758.074   7
 -21  -2  -2 6274.10 898.937  12
 -22   2  -2 3455.89 645.119  12
 -22  -2  -2 3950.15 780.722  12
 -22   2  -2 2931.07 602.652   7
 -22  -2  -2 3142.84 628.699   7
 -23   2  -2 194.732 340.110  12
 -23  -2  -2 609.528 472.889  12
 -23   2  -2-77.8567 340.883   7
 -23  -2  -2 117.826 338.437   7
 -24   2  -2 292.498 361.843  12
 -24   2  -2 324.104 357.969   7
 -24  -2  -2 3.48895 381.585  12
 -25  -2  -2-76.9166 406.663  12
 -25   2  -2 95.9344 325.425  12
 -25   2  -2 108.147 299.740   7
 -26  -2  -2 306.942 331.029  12
 -26   2  -2 969.687 308.921   7
 -26   2  -2 1331.86 338.799  12
 -27   2  -2 8474.90 561.386  12
 -27  -2  -2 6358.36 630.413  12
 -28  -2  -2 134.747 201.506  12
 -28   3   2 3868.19 495.527  12
 -27   3   2 7974.39 757.984  12
 -27  -3   2 5298.68 500.519  12
 -26   3   2 1128.80 427.773  12
 -26  -3   2 1100.42 361.499  12
  25   3  -2 1198.73 292.327  10
 -25  -3   2 1581.79 427.531  12
 -25   3   2 2401.59 600.146  12
 -24   3   2 8831.90 1052.66  12
  24   3  -2 7694.25 668.654  10
 -24  -3   2 8711.50 839.198  12
  23   3  -2 8094.43 701.234  10
  23   3  -2 7658.90 739.129   9
 -23   3   2 7877.26 1062.44  12
 -23  -3   2 8310.74 874.311  12
  22   3  -2 518.512 410.550   9
 -22  -3   2 1160.05 468.328  12
  22   3  -2 947.703 375.626  10
 -22   3   2 1275.75 616.659  12
 -21   3   2 449.792 532.235  12
  21   3  -2 1060.23 403.023  10
 -21  -3   2 436.256 443.302  12
  20   3  -2 11237.6 873.546  10
 -20   3   2 12827.7 1356.92  12
 -20  -3   2 13572.9 1113.52  12
 -19  -3   2 40106.8 1808.12  12
  19   3  -2 37881.3 1534.41  10
 -19   3   2 38225.2 2214.72  12
 -18  -3   2 7509.83 811.309  12
 -18   3   2 8968.53 1108.64  12
  18   3  -2 8473.24 768.707  10
 -17   3   2 1234.93 519.413  12
 -17  -3   2 900.171 387.336  12
  17   3  -2 1815.19 454.457  10
 -16  -3   2-90.4671 330.565  12
  16   3  -2 536.999 347.036  10
 -16   3   2 663.123 645.925   2
 -16   3   2 40.7430 396.054  12
  16   3  -2 412.027 621.086   3
  15   3  -2 6779.85 1231.88   3
  15   3  -2 6851.13 645.165  10
 -15   3   2 6427.10 1205.83   2
 -15   3   2 5391.30 816.520  12
  14   3  -2 544.473 611.840   3
 -14   3   2 59.9182 571.194   2
 -13   3   2 1981.67 747.498   2
  13   3  -2 1872.12 698.230   3
  12   3  -2 1508.39 622.367   3
 -12   3   2 1223.18 664.985   2
 -11   3   2 15515.7 1657.03   2
  11   3  -2 16749.1 1566.94   3
  10   3  -2 15866.6 1473.51   3
 -10   3   2 15699.4 1616.95   2
   9   3  -2 52636.4 2557.27   3
  -9   3   2 50195.1 2721.29   2
  -8   3   2 606.820 551.604   2
   8   3  -2-153.358 474.518   3
   7   3  -2 9217.82 1062.45   3
  -7   3   2 11075.5 1255.77   2
  -6   3   2 13098.0 1352.86   2
   6   3  -2 14684.8 1300.38   3
  -5   3   2 6815.63 965.546   2
   5   3  -2 7564.24 935.627   3
  -4   3   2 38199.5 2114.55   2
   4   3  -2 38447.7 1902.10   3
   3   3  -2 7906.69 883.885   3
  -3   3   2 7571.68 988.526   2
  -2   3   2 8402.26 1022.16   2
   2   3  -2 8332.49 873.971   3
   1   3  -2 18828.7 1251.99   3
   1   3  -2 19038.0 1279.84   5
   1   3  -2 19539.5 1667.16   4
  -1   3   2 19551.2 1491.40   2
   0   3  -2 5144.48 676.521   5
   0   3  -2 5133.18 673.206   3
   0   3  -2 5381.31 912.410   4
   0   3   2 5580.28 828.839   2
  -1   3  -2 79551.8 3267.51   4
   1   3   2 80784.3 3006.87   3
  -1   3  -2 77601.1 2316.59   5
   1   3   2 78915.0 3003.51   2
  -1   3  -2 77614.2 2408.18   3
  -2   3  -2 277510. 4231.36   5
  -2   3  -2 270158. 6085.11   4
   2   3   2 277493. 5496.09   3
  -2   3  -2 268166. 4399.02   3
   2   3   2 270659. 5526.61   2
  -3   3  -2 11072.7 1282.56   4
  -3   3  -2 11294.3 837.569   5
  -3   3  -2 11408.6 937.684   3
   3   3   2 10995.7 1120.95   3
   3   3   2 11248.4 1184.65   2
  -4   3  -2 50635.8 1686.45   5
  -4   3  -2 49650.6 1931.41   3
  -4   3  -2 48138.7 2638.30   4
   4   3   2 48772.8 2247.58   3
   5   3   2 4982.34 767.564   3
  -5   3  -2 5575.12 985.491   4
  -5   3  -2 5154.78 695.676   3
   6   3   2 26739.6 1667.90   3
  -6   3  -2 28257.2 1482.72   3
  -6   3  -2 27868.0 2116.74   4
   7   3   2 18764.3 1433.71   3
  -7   3  -2 19771.8 1809.00   4
   8   3   2 5074.31 789.439   3
  -8   3  -2 5009.41 982.428   4
   9   3   2 13087.1 1216.76   3
  -9   3  -2 12615.6 1531.82   4
  10   3   2 10520.6 1117.05   3
 -10   3  -2 9975.71 1386.24   4
  11   3   2 14072.6 1281.32   3
 -11   3  -2 15306.2 1745.47   4
  12   3   2 25601.4 1684.56   3
 -12   3  -2 24984.2 2281.39   4
 -13   3  -2 6756.95 787.297   7
 -13  -3  -2 6351.99 751.546  12
 -14   3  -2 3312.88 886.189   4
 -14   3  -2 4006.42 679.151   7
 -14  -3  -2 3079.30 610.227  12
 -15   3  -2 13597.9 1639.37   4
 -15  -3  -2 10061.3 930.616  11
 -15   3  -2 11701.7 908.103  12
 -15   3  -2 12062.8 1087.56   7
 -15  -3  -2 13387.9 1079.56  12
 -16  -3  -2 3042.09 628.242  11
 -16   3  -2 4598.70 724.726   7
 -16  -3  -2 5653.03 812.377  12
 -16   3  -2 4007.98 634.156  12
 -17  -3  -2 1411.93 607.605  12
 -17   3  -2 457.114 453.661   7
 -17   3  -2 354.889 339.136  12
 -18   3  -2 1182.33 428.677  12
 -18   3  -2 1112.14 620.617   7
 -18  -3  -2 2036.53 611.830  12
 -19   3  -2 646.968 454.255   7
 -19  -3  -2 678.270 523.194  12
 -19   3  -2 539.744 392.093  12
 -20  -3  -2 3913.20 751.893  12
 -20   3  -2 4080.28 672.781  12
 -20   3  -2 4483.08 778.781   7
 -21  -3  -2 1837.85 586.133  12
 -21   3  -2 2773.35 626.993   7
 -21   3  -2 3223.56 604.160  12
 -22  -3  -2 641.666 394.766   7
 -22   3  -2 590.285 372.037  12
 -22  -3  -2 1348.25 572.967  12
 -22   3  -2 233.370 341.345   7
 -23  -3  -2 578.275 455.193  12
 -23   3  -2 200.632 333.564  12
 -23   3  -2 333.072 365.915   7
 -24  -3  -2 104.449 384.305  12
 -24   3  -2 218.962 299.577   7
 -24   3  -2-39.9376 276.181  12
 -25  -3  -2 48.0377 308.585  12
 -25   3  -2 289.800 282.252   7
 -25   3  -2 227.845 231.222  12
 -26   3  -2 3691.28 389.286   7
 -26  -3  -2 2207.70 419.694  12
 -27  -3  -2-53.3100 209.607  12
 -27   4   2 584.492 260.155  12
 -26   4   2 246.220 282.432  12
 -25   4   2 104.549 318.485  12
 -24  -4   2 1804.56 368.458  12
  24   4  -2 1633.01 413.723   9
 -24   4   2 2221.93 565.729  12
  23   4  -2 7362.34 602.565  10
 -23   4   2 8547.80 997.522  12
 -23  -4   2 7469.98 688.636  12
  23   4  -2 8368.46 761.210   9
 -22  -4   2 2917.87 516.929  12
  22   4  -2 2920.66 443.125  10
  22   4  -2 2834.35 581.060   9
 -22   4   2 2982.21 756.897  12
  21   4  -2 2719.77 446.506  10
 -21   4   2 1696.42 632.339  12
 -21  -4   2 2229.31 509.422  12
  21   4  -2 1840.72 549.633   9
 -20  -4   2 1017.73 462.151  12
  20   4  -2-694.546 371.310  10
 -20   4   2 528.207 552.599  12
 -19   4   2 176.698 476.603  12
  19   4  -2 432.368 325.704  10
 -19  -4   2-199.360 411.231  12
  18   4  -2 6311.87 673.942  10
 -18   4   2 6077.73 1044.72  12
 -18  -4   2 6432.72 733.536  12
 -17   4   2 3717.90 824.892  12
  17   4  -2 4859.23 624.036  10
 -17  -4   2 5010.06 691.683  12
  16   4  -2 4065.42 611.401  10
 -16   4   2 2131.93 657.673  12
  15   4  -2 2725.32 506.536  10
 -15   4   2 1705.39 640.428  12
  14   4  -2 9845.85 1400.57   3
  14   4  -2 8807.79 777.928  10
 -13   4   2 1324.98 427.819   7
  13   4  -2 1943.08 450.975  10
  13   4  -2 1631.29 796.575   3
 -13   4   2 950.067 500.047  12
 -13   4   2 1635.12 738.581   2
  12   4  -2 7666.32 1208.75   3
  12   4  -2 6473.59 653.679  10
 -12   4   2 5479.88 1100.80   2
 -12   4   2 5508.63 829.185  12
 -11   4   2 1603.95 776.251   2
  11   4  -2 1847.61 697.557   3
  11   4  -2 1057.74 350.745  10
 -11   4   2 1474.88 501.913  12
  10   4  -2-79.3410 431.087   3
 -10   4   2-64.5997 499.563   2
   9   4  -2 2967.64 753.034   3
  -9   4   2 3161.02 851.758   2
  -8   4   2 3649.05 856.862   2
   8   4  -2 3678.29 802.782   3
  -7   4   2 3950.70 877.302   2
   7   4  -2 4027.78 860.226   3
  -6   4   2 18885.6 1692.47   2
   6   4  -2 19678.8 1637.26   3
   5   4  -2 37855.6 2208.94   3
  -5   4   2 36511.1 2281.79   2
  -4   4   2 11018.5 1252.68   2
   4   4  -2 11996.9 1238.15   3
   3   4  -2 38892.2 2136.26   3
  -3   4   2 37689.7 2233.86   2
  -2   4   2 1131.24 498.745   2
   2   4  -2 1470.64 529.144   3
   2   4  -2 864.914 365.561   5
   1   4  -2 31628.2 1872.85   3
  -1   4   2 32379.4 2259.80   3
  -1   4   2 32361.2 2052.34   2
   0   4   2 23898.8 1934.06   3
   0   4  -2 21803.7 1526.58   3
   0   4   2 23704.0 1752.96   2
   1   4   2 342.839 452.315   3
  -1   4  -2 186.345 314.017   3
   1   4   2 182.107 328.363   2
  -2   4  -2 1988.74 721.764   4
   2   4   2 1465.91 492.479   2
   2   4   2 2096.01 638.266   3
  -2   4  -2 2180.17 561.582   3
   3   4   2 19066.0 1675.94   3
  -3   4  -2 18283.2 1820.97   4
  -3   4  -2 20075.4 1472.36   3
   3   4   2 18829.6 1599.40   2
   4   4   2 65544.2 3046.54   3
  -4   4  -2 67558.0 2673.92   3
   4   4   2 60268.2 2919.11   2
  -4   4  -2 63702.6 3378.08   4
   5   4   2 1419.28 555.598   2
   5   4   2 1439.00 564.086   3
  -5   4  -2 1241.45 445.907   3
  -5   4  -2 1833.49 701.336   4
   6   4   2 17015.1 1622.99   2
   6   4   2 18358.1 1609.48   3
  -6   4  -2 16771.6 1739.51   4
   7   4   2 38827.6 2319.62   3
  -7   4  -2 40876.7 2714.32   4
   7   4   2 38372.7 2451.12   2
  -8   4  -2 175.494 430.031   4
   8   4   2 811.028 495.680   3
   9   4   2 699.151 503.604   3
  -9   4  -2 1203.76 625.137   4
 -10  -4  -2 33.7974 365.583  12
 -10   4  -2-57.9801 322.054   7
  10   4   2 349.012 463.150   3
 -10   4  -2-394.109 538.603   4
 -11  -4  -2 13549.1 1018.68  12
  11   4   2 13994.2 1369.95   3
 -11   4  -2 14625.6 1711.39   4
 -11   4  -2 12231.9 1079.30   7
  12   4   2 35511.1 2083.47   3
 -12  -4  -2 36521.2 1668.71  12
 -12   4  -2 34571.8 1814.18   7
 -12   4  -2 36345.4 2622.73   4
 -13  -4  -2 1110.36 538.925  12
 -13   4  -2 1453.70 698.700   4
 -13   4  -2 1017.95 480.067   7
 -14   4  -2 682.948 412.135   7
 -14  -4  -2 1325.60 564.241  12
 -15  -4  -2 20728.9 1436.96  12
 -15   4  -2 22016.6 1578.94   7
 -16   4  -2 7334.63 979.595   7
 -16  -4  -2 8492.74 987.006  12
 -17   4  -2 341.010 439.479   7
 -17  -4  -2 453.938 537.500  12
 -18   4  -2 1263.92 558.415   7
 -18  -4  -2 398.991 516.670  12
 -19  -4  -2 1084.63 549.874  12
 -19   4  -2 1407.28 532.840   7
 -20   4  -2 833.706 486.204   7
 -20  -4  -2-139.909 517.844  12
 -21   4  -2 501.485 462.196   7
 -21  -4  -2-546.836 529.315  12
 -22  -4  -2 1803.01 546.991  12
 -22   4  -2 1498.61 451.958   7
 -23  -4  -2 710.505 428.237  12
 -23   4  -2 212.767 321.361   7
 -24  -4  -2 175.837 299.046  12
 -24   4  -2-70.2671 258.184   7
 -25  -4  -2 213.187 247.540  12
 -25   4  -2 329.577 225.680   7
 -25   5   2 2666.62 394.738  12
 -24   5   2 357.315 292.479  12
  24   5  -2 137.253 245.762   9
  23   5  -2 13024.8 789.149   9
 -23   5   2 13767.5 1025.51  12
  22   5  -2 9541.27 791.550   9
 -22   5   2 8998.83 964.255  12
  21   5  -2 2883.30 387.282  10
  21   5  -2 2961.80 557.521   9
 -21   5   2 2205.44 597.940  12
  20   5  -2 1594.85 543.273   9
 -20   5   2 588.974 522.175  12
  20   5  -2 383.468 275.378  10
 -19   5   2 294.486 509.834  12
  19   5  -2 128.828 274.880  10
 -18   5   2 4888.93 933.074  12
  18   5  -2 4434.21 569.723  10
 -17   5   2 8798.50 1204.92  12
  17   5  -2 7761.80 734.462  10
  16   5  -2 5997.39 684.672  10
 -16   5   2 5806.41 784.299   7
 -16   5   2 4303.79 902.010  12
  15   5  -2 4468.01 615.735  10
 -15   5   2 3942.64 895.726  12
 -15   5   2 4221.25 708.570   7
 -14   5   2-102.884 387.508   7
  14   5  -2 876.076 421.517  10
 -14   5   2 698.240 593.832  12
 -13   5   2 475.909 369.623   7
 -13   5   2 528.197 549.713  12
 -12   5   2 1431.17 541.369   7
  12   5  -2 2087.19 491.131  10
 -12   5   2 1824.62 701.351  12
 -11   5   2 209.145 379.897   7
  11   5  -2 364.246 323.561  10
 -11   5   2 474.841 515.699  12
  10   5  -2-131.904 382.951  10
 -10   5   2 487.025 520.209  12
 -10   5   2 18.1368 384.048   7
  -9   5   2 7044.65 1043.67  12
   9   5  -2 7485.94 720.741  10
  -9   5   2 8550.29 1226.17   2
   9   5  -2 7813.10 1204.48   3
  -9   5   2 7392.88 897.884   7
  -8   5   2 16663.7 1294.44   7
   8   5  -2 17674.7 1734.65   3
  -8   5   2 16880.5 1423.76  12
   8   5  -2 18944.5 1135.98  10
  -8   5   2 15940.9 1595.89   2
  -7   5   2 7257.24 874.115   7
   7   5  -2 9594.62 1311.52   3
  -7   5   2 6666.27 1089.63   2
   7   5  -2 7544.63 750.979  10
  -7   5   2 7376.73 976.637  12
  -6   5   2 28229.4 1582.37   7
   6   5  -2 31840.4 1424.26  10
  -6   5   2 30847.0 2135.70   2
  -6   5   2 28454.5 1774.51  12
   5   5  -2 16808.7 1639.21   3
  -5   5   2 15189.2 1289.25  12
  -5   5   2 15282.1 1502.38   2
   5   5  -2 14696.1 1016.44  10
  -5   5   2 14666.8 1145.34   7
  -4   5   2-41.3618 344.272   2
  -4   5   2 440.976 390.430   7
   4   5  -2 428.286 381.243   3
   4   5  -2 303.924 292.151  10
  -4   5   2 393.054 458.346   3
  -3   5   2 2304.91 538.742   7
  -3   5   2 2515.34 657.208   2
   3   5  -2 2102.05 432.106  10
   3   5  -2 3024.90 760.434   3
  -3   5   2 2393.00 794.291   3
  -2   5   2 2071.78 501.651   7
  -2   5   2 1421.42 607.385   3
  -2   5   2 1642.78 592.921   2
   2   5  -2 1924.80 619.078   3
   2   5  -2 1342.99 362.489  10
  -1   5   2 487.476 385.865   7
  -1   5   2-210.281 460.593   2
  -1   5   2 221.052 394.200   3
   1   5  -2 285.714 348.900   3
   0   5   2 7182.87 995.623   2
   0   5  -2 7736.81 1057.50   3
   0   5   2 8947.93 1338.69   3
   0   5   2 7874.59 831.265   7
   1   5   2 22797.8 1747.61   2
   1   5   2 23370.6 2047.87   3
  -1   5  -2 20179.1 1631.13   3
   1   5   2 22652.5 1381.40   7
  -2   5  -2 13020.0 1288.77   3
  -2  -5  -2 12036.5 864.904  12
   2   5   2 14545.2 1634.61   3
   2   5   2 12126.9 1292.74   2
  -3   5  -2 3460.01 580.641   7
   3   5   2 5230.49 879.449   2
   3   5   2 3914.78 912.589   3
  -3  -5  -2 4013.53 535.493  12
  -4   5  -2 186.622 368.705   7
   4   5   2-92.0807 334.141   2
  -4  -5  -2 145.178 277.327  12
   4   5   2-29.5819 551.123   3
  -5   5  -2 17295.9 1251.81   7
   5   5   2 18009.2 1757.54   3
   5   5   2 18174.9 1592.55   2
  -5  -5  -2 18429.2 1106.08  12
  -6   5  -2 2092.95 567.890   7
   6   5   2 1759.85 658.175   3
  -6  -5  -2 2680.51 527.140  12
  -6   5  -2 2172.53 749.781   4
  -7  -5  -2 399.514 387.670  12
  -7   5  -2-417.869 428.793   7
  -7   5  -2 487.664 558.751   4
   7   5   2 132.935 435.423   3
   8   5   2 13006.5 1429.18   3
  -8   5  -2 11594.7 1136.46   7
  -8   5  -2 12660.8 1565.48   4
  -8  -5  -2 12412.4 974.563  12
  -9  -5  -2 1602.76 427.406  12
  -9   5  -2 2447.37 630.208   7
 -10  -5  -2 14495.1 1093.08  12
 -10   5  -2 13169.5 1238.69   7
 -11   5  -2 14304.2 1329.06   7
 -11  -5  -2 15146.7 1193.04  12
 -12  -5  -2 16704.8 1275.06  12
 -12   5  -2 17012.6 1472.20   7
 -13  -5  -2 53915.7 2235.74  12
 -13   5  -2 55446.0 2577.10   7
 -14   5  -2 17559.2 1522.66   7
 -14  -5  -2 16995.1 1334.56  12
 -15   5  -2 1730.15 606.045   7
 -15  -5  -2 1806.37 620.265  12
 -16  -5  -2 997.886 585.789  12
 -16   5  -2-39.2002 483.637   7
 -17  -5  -2 763.258 529.052  12
 -17   5  -2 982.649 495.539   7
 -18  -5  -2 313.300 503.048  12
 -18   5  -2 91.3486 451.155   7
 -19  -5  -2 2532.26 578.938  12
 -19   5  -2 2228.68 590.267   7
 -20   5  -2 4334.78 682.437   7
 -20  -5  -2 4142.54 623.781  12
 -21   5  -2 421.044 314.105   7
 -21  -5  -2-398.086 413.394  12
 -22  -5  -2 5009.23 629.226  12
 -22   5  -2 7049.98 650.926   7
 -23  -5  -2 432.141 285.077  12
 -23   5  -2-253.208 231.671   7
  22   6  -2 1149.82 270.974   9
  22  -6  -2 651.850 278.958   6
  21   6  -2 2325.95 394.557   9
 -21   6   2 2785.17 510.663  12
  20   6  -2 3111.18 496.082   9
 -20   6   2 3299.59 587.313  12
  19   6  -2 814.658 400.294   9
 -19   6   2 1095.04 504.192  12
  18   6  -2 2301.09 360.029  10
  18   6  -2 3493.25 596.754   9
 -18   6   2 2461.83 630.191  12
 -17   6   2 1200.73 431.157   7
  17   6  -2 2232.90 582.528   9
  17   6  -2 1492.81 367.034  10
 -17   6   2 1609.31 602.551  12
  16   6  -2 707.911 360.948  10
 -16   6   2-560.228 546.580  12
  16   6  -2 320.392 455.103   9
 -16   6   2 54.3304 344.967   7
 -15   6   2 104.165 479.882  12
 -15   6   2 469.173 397.120   7
  15   6  -2 167.161 310.624  10
  15   6  -2 176.366 507.665   9
  14   6  -2 856.867 394.635  10
 -14   6   2 861.644 480.243   7
 -14   6   2 297.891 534.297  12
 -13   6   2 459.506 437.219   7
  13   6  -2 1197.65 398.438  10
 -13   6   2 649.127 558.614  12
 -12   6   2 1305.93 534.216   7
  12   6  -2 2184.42 487.777  10
 -12   6   2 1293.47 635.638  12
 -11   6   2 387.675 459.873   7
  11   6  -2 1160.74 434.200  10
 -11   6   2 985.031 652.903  12
 -10   6   2 11728.5 1344.07  12
 -10   6   2 9309.28 1098.48   7
  10   6  -2 11368.8 941.367  10
   9   6  -2 243.411 341.683  10
  -9   6   2 1054.04 552.683   7
   8   6  -2 6538.90 743.293  10
  -8   6   2 6905.71 974.381   7
  -7   6   2 1341.45 585.214   7
   7   6  -2 1329.02 482.654   9
   7   6  -2 1500.53 478.915  10
  -6   6   2 910.302 576.478   7
   6   6  -2 806.673 446.757  10
  -5   6   2 190.846 496.358   7
   5   6  -2 208.578 353.152  10
  -4   6   2 23948.2 1693.52   7
   4   6  -2 23718.1 1394.51  10
  -3   6   2 7550.27 1032.56   7
   3   6  -2 8281.65 855.895  10
   2   6  -2 2028.22 523.560   7
  -2   6   2 1463.90 590.714   7
   2   6  -2 1422.15 410.749  10
  -1   6   2-153.926 427.049   7
   1   6  -2-353.598 345.448   7
   1   6  -2-152.844 376.300  10
   0  -6  -2 5143.24 691.526  12
   0   6  -2 5481.75 724.485  10
   0   6  -2 5062.82 777.786   7
  -1  -6  -2 4520.18 720.678  12
  -1   6  -2 4132.64 654.458  10
  -1   6  -2 4244.42 737.880   7
  -2  -6  -2 15807.9 1133.30  12
  -2   6  -2 16005.2 1294.38   7
  -3   6  -2 3024.50 667.284   7
  -3  -6  -2 3201.25 621.231  12
  -4   6  -2 9815.90 1056.77   7
  -4  -6  -2 9481.78 908.866  12
  -5   6  -2 3447.96 735.517   7
  -5  -6  -2 3725.16 641.640  12
  -6  -6  -2 1853.38 577.332  12
  -6   6  -2 803.074 558.789   7
  -7   6  -2 1305.85 578.666   7
  -7  -6  -2 1028.86 448.968  12
  -8   6  -2 1387.38 630.440   7
  -8  -6  -2 187.595 422.648  12
  -9   6  -2 6369.23 999.083   7
  -9  -6  -2 6223.95 794.911  12
 -10   6  -2 597.388 565.418   7
 -10  -6  -2 364.677 459.368  12
 -11  -6  -2 14834.7 1180.64  12
 -11   6  -2 14634.9 1443.83   7
 -12  -6  -2 11301.5 1063.90  12
 -12   6  -2 8803.55 1114.98   7
 -13   6  -2 2238.05 658.588   7
 -13  -6  -2 2422.67 628.831  12
 -14   6  -2 5251.66 884.863   7
 -14  -6  -2 5541.35 791.188  12
 -15   6  -2 4921.38 873.551   7
 -15  -6  -2 5419.06 765.401  12
 -16  -6  -2 11964.2 983.139  12
 -16   6  -2 12028.5 1134.36   7
 -17  -6  -2 1548.50 463.716  12
 -17   6  -2 1730.85 537.171   7
 -18   6  -2 1496.66 472.239   7
 -18  -6  -2 898.471 391.391  12
 -19  -6  -2-280.570 327.379  12
 -19   6  -2 217.911 299.949   7
 -20   6  -2 4586.16 512.314   7
 -20  -6  -2 2301.29 396.563  12
 -21  -6  -2 1466.36 310.230  12
 -21   6  -2 929.233 265.961   7
  18   7  -2 3883.64 409.472   9
  18  -7  -2 3990.96 477.441   6
  17  -7  -2 3728.33 515.031   6
  17   7  -2 4213.70 456.939   9
 -16   7   2 1925.50 384.019   7
  16  -7  -2 2252.60 483.217   6
  16   7  -2 1320.60 360.098   9
  15   7  -2 6698.10 468.689  10
 -15   7   2 6846.10 672.295   7
  15   7  -2 6199.33 600.628   9
  14   7  -2 26093.1 1003.17  10
 -14   7   2 24899.0 1281.49   7
  14   7  -2 24399.0 1140.78   9
  13   7  -2 488.847 290.041  10
  13   7  -2 39.1553 316.170   9
 -13   7   2 212.686 363.888   7
  12   7  -2 1025.75 359.439  10
  12   7  -2 344.351 318.599   9
 -12   7   2 410.891 398.707   7
 -11   7   2 1916.24 534.998   7
  11   7  -2 3547.88 513.718  10
  11   7  -2 2395.57 472.580   9
 -10   7   2 2719.50 631.978   7
  10   7  -2 2740.44 487.153  10
  10   7  -2 2570.54 471.382   9
   9   7  -2 4025.05 574.154  10
   9  -7  -2 4022.10 644.823   6
  -9   7   2 4232.89 765.643   7
   8  -7  -2 4706.31 670.720   6
   8   7  -2 5185.45 640.956  10
  -8   7   2 4919.47 835.571   7
  -7   7   2 12721.5 1227.34   7
   7   7  -2 13257.0 987.993  10
  -6   7   2 439.755 532.122   7
   6   7  -2-693.346 449.655  10
  -5   7   2 542.934 537.580   7
   5   7  -2 216.900 330.158  10
   4  -7  -2 858.799 529.876  12
   4   7  -2 2101.36 522.451  10
   3   7  -2 9224.24 903.676  10
   3  -7  -2 7768.66 888.031  12
   2   7  -2 745.265 414.815  10
   2  -7  -2 1147.74 720.261  12
   1  -7  -2 4019.29 646.716  12
   1   7  -2 4058.90 664.303  10
   1   7  -2 3953.05 686.537   7
   0  -7  -2 1858.77 577.387  12
   0   7  -2 1290.02 477.077  10
   0   7  -2 1899.63 574.254   7
  -1   7  -2 687.529 477.357   7
  -1  -7  -2 567.193 429.900  12
  -1   7  -2 314.306 357.687  10
  -2   7  -2 68.8978 363.756   7
  -2  -7  -2 37.0711 316.813  12
  -2   7  -2 33.6803 375.253  10
  -3   7  -2 1778.85 570.046   7
  -3  -7  -2 1494.17 496.042  12
  -3   7  -2 1197.12 440.774  10
  -4   7  -2 9847.20 999.697  10
  -4  -7  -2 12870.4 1069.47  12
  -4   7  -2 12344.7 1169.51   7
  -5   7  -2 675.810 468.855   7
  -5  -7  -2 496.309 392.536  12
  -5   7  -2 850.822 446.754  10
  -6  -7  -2 247.306 431.842  12
  -6   7  -2 1292.25 539.025   7
  -6   7  -2 565.542 363.074  10
  -7   7  -2 640.821 486.483   7
  -7  -7  -2 351.444 379.806  12
  -8   7  -2 642.438 483.396   7
  -8  -7  -2 168.050 382.191  12
  -9   7  -2 989.539 528.784   7
  -9  -7  -2 708.168 452.546  12
 -10  -7  -2 13384.9 1038.68  12
 -10   7  -2 10874.9 1171.05   7
 -11  -7  -2 2457.55 539.691  12
 -11   7  -2 1783.23 582.343   7
 -12   7  -2-110.420 390.661   7
 -12  -7  -2 351.401 372.470  12
 -13   7  -2 2510.22 595.008   7
 -13  -7  -2 2450.66 504.895  12
 -14   7  -2 4040.18 650.018   7
 -14  -7  -2 4584.09 559.089  12
 -15  -7  -2 4105.08 497.101  12
 -15   7  -2 3438.91 575.600   7
 -16   7  -2-134.367 287.464   7
 -16  -7  -2 401.229 278.038  12
 -17  -7  -2 2720.93 351.999  12
 -17   7  -2 2968.05 435.169   7
  13  -8  -2 113.486 159.534  12
  12  -8  -2 371.952 192.935  12
  11  -8  -2-254.722 238.079  12
  10  -8  -2 275.832 219.710  12
  10   8  -2 1224.31 255.210  10
   9  -8  -2 545.251 253.860  12
   9   8  -2 1463.42 292.015  10
   8  -8  -2-74.8339 250.689  12
   8   8  -2 805.886 304.026  10
   7  -8  -2 12239.5 799.364  12
   7   8  -2 13249.5 726.797  10
   6   8  -2 4534.81 484.613  10
   6  -8  -2 6976.01 706.550  12
   5   8  -2 29912.3 1141.93  10
   5  -8  -2 30283.7 1268.80  12
   4   8  -2 3057.88 438.214  10
   4  -8  -2 6346.53 678.623  12
   3   8  -2 3514.31 469.938  10
   3  -8  -2 5547.98 630.762  12
   2   8  -2 270.457 327.759  10
   2  -8  -2 2738.56 537.597  12
   1  -8  -2 2126.63 482.582  12
   1   8  -2 1010.66 336.682  10
   0  -8  -2 2499.34 484.712  12
   0   8  -2 1886.40 424.044  10
  -1  -8  -2 1660.56 448.231  12
  -1   8  -2 1415.17 393.640  10
  -2   8  -2 5261.83 591.571  10
  -2  -8  -2 5094.44 571.328  12
  -3  -8  -2 457.797 363.940  12
  -3   8  -2 815.388 335.385  10
  -4   8  -2 10050.3 770.117  10
  -4  -8  -2 9891.41 738.690  12
  -5  -8  -2 477.143 307.237  12
  -5   8  -2 633.582 321.335  10
  -5   8  -2 930.576 392.727   7
  -6  -8  -2 706.345 320.776  12
  -6   8  -2 333.673 268.835  10
  -6   8  -2 948.072 395.976   7
  -7  -8  -2 339.613 311.454  12
  -7   8  -2 284.413 310.953   7
  -7   8  -2-42.9160 235.287  10
  -8   8  -2 458.262 329.632   7
  -8  -8  -2 256.224 308.076  12
  -8   8  -2 110.886 226.543  10
  -9  -8  -2 790.038 307.120  12
  -9   8  -2 98.0923 214.100  10
  -9   8  -2 434.574 308.474   7
 -10  -8  -2 527.041 281.095  12
 -10   8  -2 614.839 315.357   7
 -10   8  -2 106.029 184.125  10
 -11   8  -2 1346.87 345.163   7
 -11   8  -2 901.472 241.434  10
 -12   8  -2 791.153 205.496  10
  30   0  -3 98.4141 153.356  11
 -29   0   3 213.253 234.933  12
 -28   0   3 4140.03 583.877  12
 -27   0   3 133.136 310.492  12
 -26   0   3 189.952 379.555  12
  26   0  -3-184.696 317.627  10
  25   0  -3-150.316 334.714  10
 -25   0   3-274.518 387.362  12
  24   0  -3 48.1012 353.572  10
 -24   0   3 14.9847 406.221  12
 -23   0   3 446.682 457.438  12
  23   0  -3-291.795 398.886  10
 -22   0   3 159.220 405.039  12
  22   0  -3-181.370 394.958  10
 -21   0   3 327.019 463.799  12
  21   0  -3-55.7403 327.024  10
 -20   0   3 465.992 443.867  12
  20   0  -3 21.7234 303.403  10
 -19   0   3 199.346 427.664  12
  19   0  -3 25.5158 311.516  10
 -18   0   3-248.659 353.397  12
 -18   0   3 44.6564 406.749   2
  18   0  -3 193.013 309.260  10
 -17   0   3-146.368 436.606   2
  17   0  -3-76.6511 255.800  10
 -16   0   3 157.285 377.028   2
 -15   0   3 698.172 508.151   2
 -14   0   3 450.462 475.199   2
 -13   0   3 399.630 474.273   2
 -12   0   3 361.484 451.337   2
 -11   0   3 137.625 466.784   2
  10   0  -3-256.026 497.495   3
 -10   0   3 129.458 425.568   2
  -9   0   3 77.3790 422.890   2
   9   0  -3-348.411 449.275   3
   8   0  -3-241.746 405.058   3
  -8   0   3 23.1739 360.159   2
   7   0  -3-267.729 390.173   3
  -7   0   3-184.233 392.788   2
   6   0  -3-204.905 355.006   3
  -6   0   3 296.163 340.153   2
  -5   0   3 179.308 281.918   2
  -4   0   3-118.306 274.184   2
   4   0  -3-122.609 245.907   5
  -3   0   3-16.1628 250.110   2
   3   0  -3 74.1659 249.898   5
   3   0  -3 130.470 189.309   4
  -2   0   3 8.38153 225.821   2
   2   0  -3-30.1373 233.610   5
   2   0  -3-56.7887 183.041   4
  -1   0   3 9.38751 249.629   2
   1   0  -3-33.9809 235.740   5
   1   0  -3-69.1078 208.975   4
   0   0  -3 24.7105 211.196   4
   0   0  -3-5.96644 256.863   5
  -1   0  -3 53.6826 207.382   5
  -1   0  -3 69.2098 262.921   4
  -2   0  -3 36.6492 247.610   4
  -2   0  -3 178.410 245.438   5
  -3   0  -3 7.37904 312.687   4
  -4   0  -3 193.467 321.405   4
  -5   0  -3-133.733 374.981   4
  -6   0  -3-84.1964 467.036   4
  -7   0  -3-237.613 460.312   4
  -8   0  -3-230.203 528.556   4
  -9   0  -3-57.6661 490.360   4
 -10   0  -3-35.0399 470.005   4
 -11   0  -3-323.259 538.605   4
 -12   0  -3-298.545 518.721   4
 -13   0  -3-176.994 605.183   4
 -14   0  -3-181.612 518.415   4
 -15   0  -3 466.609 496.728  11
 -15   0  -3-78.5932 517.671   4
 -16   0  -3 485.410 494.732   4
 -16   0  -3 586.987 345.864  12
 -16   0  -3 39.9226 488.315  11
 -16   0  -3 492.989 418.887   7
 -17   0  -3-339.798 300.914  12
 -17   0  -3-198.754 540.748  11
 -17   0  -3 687.013 513.950   7
 -18   0  -3 134.965 342.544  12
 -18   0  -3 940.869 544.761   7
 -19   0  -3-220.587 358.663  12
 -19   0  -3 38.3119 424.991   7
 -19   0  -3-711.031 785.274  11
 -20   0  -3-190.479 410.754  12
 -20   0  -3-324.279 443.517   7
 -21   0  -3 82.1152 354.988  12
 -21   0  -3 135.131 417.610   7
 -22   0  -3-325.534 397.134  12
 -22   0  -3 21.6845 387.163   7
 -23   0  -3-160.669 399.426   7
 -23   0  -3 375.951 376.863  12
 -24   0  -3 293.829 362.923  12
 -24   0  -3 699.191 427.695   7
 -25   0  -3-24.9397 273.203  12
 -25   0  -3 237.202 316.122   7
 -26   0  -3 360.829 271.327  12
 -26   0  -3 75.7106 254.836   7
 -29   1   3 1711.38 361.084  12
 -28  -1   3 70.7430 237.853  12
 -28   1   3 77.6971 307.928  12
 -27  -1   3 1785.72 446.449  12
  27   1  -3 792.777 312.788  10
 -27   1   3 1300.57 415.972  12
 -26  -1   3 3997.15 621.042  12
 -26   1   3 3732.25 638.820  12
  26   1  -3 3691.29 528.815  10
 -25  -1   3 8836.62 862.622  12
  25   1  -3 7637.58 771.286  10
 -25   1   3 7576.53 896.380  12
 -24  -1   3 2026.92 561.774  12
 -24   1   3 1037.00 472.280  12
  24  -1  -3 1130.12 439.577  10
  24   1  -3 1155.90 403.262  10
 -23  -1   3 600.377 442.324  12
 -23   1   3 326.983 446.811  12
  23  -1  -3-14.7071 345.304  10
  23   1  -3 25.5517 312.022  10
  22  -1  -3 87075.0 2775.36  10
  22   1  -3 91476.7 2639.70  10
 -22   1   3 91849.0 3114.52  12
 -22  -1   3 91379.9 2849.03  12
  21  -1  -3 33602.0 1816.72  10
  21   1  -3 37736.6 1680.18  10
 -21   1   3 36563.8 1962.76  12
 -21  -1   3 35428.1 1769.89  12
 -20   1   3-12.6239 376.484  12
  20  -1  -3-122.075 395.418  10
  20   1  -3 578.247 439.733  10
 -20  -1   3-230.386 447.046  12
 -19   1   3 1115.96 507.052  12
 -19  -1   3 1069.39 379.599  12
  19  -1  -3 853.846 364.839  10
  19   1  -3 1854.88 492.988  10
 -18   1   3 33387.1 1685.64  12
 -18   1   3 32710.3 2406.49   2
  18  -1  -3 34937.3 1535.28  10
  18   1  -3 34772.7 1490.74  10
 -18  -1   3 32310.6 1444.97  12
 -17   1   3 86258.7 3823.56   2
  17   1  -3 85942.9 2205.80  10
  17  -1  -3 87358.5 2357.58  10
  17   1  -3 85560.8 3741.93   3
 -17   1   3 82047.5 2414.18  12
 -16   1   3 12451.1 1519.83   2
  16   1  -3 10675.4 1345.11   3
  15   1  -3-11.1580 447.933   3
 -15   1   3 355.098 552.135   2
 -14   1   3 5670.17 1048.52   2
 -14  -1   3 5304.84 787.881   2
  14   1  -3 5579.06 999.850   3
 -13   1   3 17023.5 1646.00   2
 -13  -1   3 18415.0 1369.05   2
  13   1  -3 18280.8 1641.77   3
 -12   1   3 31950.5 2141.62   2
 -12  -1   3 33650.2 1741.37   2
  12   1  -3 34148.4 2129.97   3
  11   1  -3 3589.62 775.869   3
 -11   1   3 3794.29 896.569   2
 -11  -1   3 2838.73 549.351   2
 -10   1   3 21860.9 1698.79   2
 -10  -1   3 23913.2 1320.95   2
  10   1  -3 24151.8 1694.05   3
  -9  -1   3 3109.32 527.129   2
  -9   1   3 2840.98 671.097   2
   9   1  -3 3082.82 719.627   3
  -8   1   3 117774. 3468.92   2
   8   1  -3 111672. 3223.40   3
  -8  -1   3 118866. 2538.30   2
  -7  -1   3 95034.9 2082.53   2
   7   1  -3 89324.2 2719.22   3
   7  -1  -3 86143.2 2328.30   5
  -7   1   3 91267.6 2923.68   2
  -6  -1   3 24019.4 1006.57   2
   6   1  -3 24094.6 1359.66   3
  -6   1   3 23011.9 1438.61   2
   6  -1  -3 23348.7 1173.79   5
  -5  -1   3 10497.3 638.705   2
   5   1  -3 9897.53 860.147   3
   5  -1  -3 10198.3 778.905   5
  -5   1   3 9321.77 912.661   2
   4   1  -3 35005.6 1404.54   3
  -4  -1   3 37401.6 1028.58   2
   4  -1  -3 38728.9 1479.29   5
  -4   1   3 39117.4 1793.32   2
   3   1  -3 30058.9 1194.83   3
   3  -1  -3 32155.5 1313.84   5
   3   1  -3 32685.1 1522.75   4
  -3   1   3 34187.0 1664.50   2
  -3  -1   3 32925.6 874.080   2
   2   1  -3 55472.8 1414.14   3
   2   1  -3 55716.8 2164.07   5
   2   1  -3 55977.7 2003.22   4
   2  -1  -3 49591.3 941.144   4
  -2   1   3 56141.7 2116.78   2
   2  -1  -3 54282.5 1703.84   5
  -2  -1   3 53957.3 1069.03   2
   1  -1  -3 785.029 206.787   4
  -1   1   3 792.766 421.233   2
   1   1  -3 1148.91 359.003   5
  -1  -1   3 846.012 172.921   2
   1   1  -3 1059.59 248.935   3
   1  -1  -3 783.311 259.182   5
   1   1  -3 694.398 316.869   4
   0   1  -3 15825.2 561.278   3
   0  -1  -3 14592.9 821.147   4
   0   1  -3 15418.0 1122.40   5
   0  -1  -3 14643.2 945.795   5
   0   1   3 16380.9 1208.42   2
   0  -1   3 15578.7 689.004   2
   0   1  -3 16212.5 1173.27   4
  -1   1  -3 110.092 330.118   4
  -1  -1  -3-84.6342 250.700   4
  -1   1  -3-79.7380 262.284   5
  -2  -1  -3 29920.2 1406.89   4
   2   1   3 28197.8 1029.29   3
  -2   1  -3 28677.2 1524.01   5
  -2   1  -3 28610.8 1633.90   4
   3   1   3 4197.56 395.114   3
  -3   1  -3 3891.35 688.811   4
  -3   1  -3 4103.33 613.386   5
  -3  -1  -3 3510.05 651.467   4
   4   1   3 36378.0 1046.95   3
  -4   1  -3 38482.4 1798.65   5
  -4   1  -3 35138.0 1940.89   4
  -4  -1  -3 36300.4 1965.38   4
  -5   1  -3 1133.35 507.845   4
  -5  -1  -3 646.692 469.729   4
   5   1   3 1351.78 256.942   3
  -6  -1  -3 3680.09 847.805   4
  -6   1  -3 2807.94 679.214   4
  -7  -1  -3 86953.8 3614.21   4
  -7   1  -3 88792.0 3497.82   4
  -8  -1  -3 5146.00 1043.46   4
  -8   1  -3 4727.24 943.940   4
  -9   1  -3 23973.5 2018.14   4
  -9  -1  -3 26459.1 2186.28   4
 -10   1  -3 36943.4 2539.76   4
 -10  -1  -3 46965.3 2973.76   4
 -11   1  -3 7308.75 1227.89   4
 -11  -1  -3 7508.32 1311.02   4
 -12   1  -3 149.092 422.286   4
 -12  -1  -3 212.370 539.549   4
 -13   1  -3 1154.74 660.101   4
 -13  -1  -3 966.079 693.425   4
 -14   1  -3 2833.96 909.578   4
 -14  -1  -3 1652.71 836.594   4
 -15   1  -3 10107.0 959.535   7
 -15  -1  -3 9163.82 1538.04   4
 -15   1  -3 11321.9 1599.21   4
 -15  -1  -3 9380.65 749.592  12
 -15   1  -3 10219.3 1046.49  11
 -15  -1  -3 11697.8 1178.22  11
 -16  -1  -3 5252.81 642.239  12
 -16  -1  -3 6075.13 1265.54   4
 -16  -1  -3 6171.13 1003.43  11
 -16   1  -3 5766.66 777.474   7
 -16   1  -3 7496.61 1354.21   4
 -16   1  -3 5363.68 840.049  11
 -17   1  -3 10750.4 1038.53   7
 -17   1  -3 10692.7 1143.25  11
 -17  -1  -3 10225.5 1262.58  11
 -17   1  -3 10825.9 846.190  12
 -17  -1  -3 10992.2 939.693  12
 -18   1  -3-258.357 362.958  12
 -18  -1  -3 622.343 453.318  12
 -18   1  -3-736.948 666.367  11
 -18  -1  -3-539.486 647.923  11
 -18   1  -3 118.668 409.959   7
 -19  -1  -3 1260.73 534.943  12
 -19  -1  -3-114.111 678.454  11
 -19   1  -3 1541.03 538.106   7
 -19  -1  -3 2157.24 650.860   7
 -19   1  -3 1330.37 414.084  12
 -20   1  -3 4003.00 646.948  12
 -20  -1  -3 3972.46 684.358  12
 -20  -1  -3 4225.35 769.191   7
 -20   1  -3 2144.05 574.486   7
 -21  -1  -3 5001.97 725.132  12
 -21  -1  -3 4451.99 766.622   7
 -21   1  -3 5722.07 833.597   7
 -21   1  -3 4391.21 685.878  12
 -22   1  -3 739.258 401.073  12
 -22  -1  -3 1140.72 487.562  12
 -22  -1  -3 1425.57 530.358   7
 -22   1  -3 1215.46 491.984   7
 -23   1  -3 352.932 378.274  12
 -23  -1  -3-22.1639 394.865  12
 -23   1  -3 1075.26 472.492   7
 -23  -1  -3 267.480 355.752   7
 -24  -1  -3 3157.76 546.770  12
 -24   1  -3 4284.05 650.247   7
 -24  -1  -3 4107.59 609.444   7
 -24   1  -3 3960.43 552.002  12
 -25   1  -3 277.024 237.662  12
 -25  -1  -3 639.987 332.470  12
 -25   1  -3 536.295 342.891   7
 -25  -1  -3 247.855 281.628   7
 -26  -1  -3-122.813 243.759  12
 -26   1  -3 73.4509 253.019   7
 -26  -1  -3 473.992 264.187   7
 -27  -1  -3 2957.01 347.557  12
  28  -2  -3 454.415 228.182  11
  28   2  -3 281.813 166.745  10
  27   2  -3 1133.68 305.539  10
 -27   2   3 1408.00 420.720  12
  26   2  -3 10206.0 771.278  10
 -26   2   3 12885.5 1071.78  12
 -26  -2   3 10781.6 795.983  12
 -25  -2   3 41.8979 296.046  12
  25   2  -3-209.627 285.048  10
 -25   2   3 135.772 424.674  12
 -24  -2   3 1691.06 475.704  12
 -24   2   3 2107.72 612.617  12
  24   2  -3 1001.42 380.093  10
 -23  -2   3 103.144 340.419  12
  23   2  -3 209.252 335.499  10
 -23   2   3 33.5546 435.184  12
 -22  -2   3 338.523 352.284  12
  22   2  -3 859.087 409.928  10
 -22   2   3 605.306 522.326  12
  21   2  -3 10832.1 937.827  10
 -21   2   3 9936.58 1139.43  12
 -21  -2   3 10041.1 925.830  12
  20  -2  -3 2758.63 576.363  10
  20   2  -3 3389.19 573.445  10
 -20   2   3 2075.98 630.328  12
 -19   2   3 3440.16 697.080  12
  19  -2  -3 3158.71 596.978  10
  19   2  -3 2266.20 462.540  10
  19   2  -3 2894.41 550.362   9
 -18   2   3 1206.15 514.202  12
  18  -2  -3 1518.11 446.360  10
  18   2  -3 1420.53 408.763  10
  18   2  -3 1291.16 422.729   9
  17   2  -3 15833.3 1710.79   3
 -17   2   3 15391.1 1786.28   2
  17  -2  -3 13883.4 1042.91  10
  17   2  -3 13070.3 944.729  10
  17   2  -3 13700.8 972.352   9
 -17   2   3 13628.8 1173.96  12
 -16   2   3 268.773 345.039  12
  16   2  -3-105.006 489.272   3
  16  -2  -3 33.6820 314.655  10
  16   2  -3 135.961 313.844  10
 -16   2   3 481.738 668.733   2
  15   2  -3 5851.75 1075.48   3
 -15   2   3 5440.50 1151.79   2
  14   2  -3 3078.09 864.488   3
 -14   2   3 2930.97 892.824   2
  13   2  -3 9555.19 1282.22   3
 -13   2   3 7806.48 1271.21   2
  12   2  -3 1286.60 652.967   3
 -12   2   3 357.304 633.724   2
  11   2  -3 29109.9 2019.87   3
 -11   2   3 26532.2 2056.65   2
  10   2  -3 4832.23 884.850   3
 -10   2   3 3749.02 857.211   2
   9   2  -3 2080.52 632.552   3
  -9   2   3 1915.01 794.391   2
  -8   2   3 77459.4 3181.99   2
   8   2  -3 79961.3 2834.75   3
  -7   2   3 22213.6 1695.99   2
   7   2  -3 22187.2 1451.88   3
  -6   2   3-211.066 499.651   2
   6   2  -3 255.429 405.204   3
   5   2  -3 121066. 2980.46   3
   5  -2  -3 120235. 2012.34   5
  -5   2   3 119539. 3694.21   2
   4   2  -3 8111.52 802.569   3
  -4   2   3 9573.43 1108.91   2
   3   2  -3 25225.4 1212.96   3
   3   2  -3 24122.6 1640.66   4
  -3   2   3 24026.9 1669.82   2
   2   2  -3 70309.4 1903.51   3
   2   2  -3 69289.4 2764.15   4
   2   2  -3 69056.7 2624.72   5
  -2   2   3 69777.3 2789.88   2
   1   2  -3 4339.63 472.860   3
  -1   2   3 3807.91 755.870   2
   1  -2  -3 3836.42 375.566   4
   1   2  -3 3948.90 678.039   5
   1   2  -3 3630.73 728.242   4
   0   2  -3 31141.8 1152.04   3
   0   2  -3 33520.2 1744.27   5
   0   2  -3 31402.8 1939.30   4
   0   2   3 33098.5 1952.52   2
  -1   2  -3 21676.4 866.397   3
  -1   2  -3 23308.6 1467.55   5
   1   2   3 22106.2 1636.57   2
  -1   2  -3 21503.9 1653.48   4
  -2   2  -3 14549.2 641.141   3
   2   2   3 14531.2 1042.18   3
  -2   2  -3 12539.5 1071.60   5
  -2   2  -3 14055.8 1376.77   4
   3   2   3 8953.80 809.811   3
  -3   2  -3 10424.3 984.283   5
  -3   2  -3 9665.57 1158.79   4
   4   2   3 93286.4 2459.69   3
  -4   2  -3 94882.3 2805.03   5
  -4   2  -3 94299.8 3583.22   4
   5   2   3 42296.1 1648.83   3
  -5   2  -3 42649.9 2480.16   4
  -6   2  -3 1258.64 600.372   4
   6   2   3 943.269 328.617   3
  -7   2  -3 259.726 436.655   4
   7   2   3 1139.37 355.721   3
  -8   2  -3 22882.0 1985.43   4
  -9   2  -3 1876.48 694.887   4
 -10   2  -3 31.1093 433.493   4
 -10  -2  -3 784.805 714.520   4
 -11   2  -3 5695.59 1114.05   4
 -11  -2  -3 5606.11 1268.57   4
 -12   2  -3 3075.23 897.190   4
 -12  -2  -3 4468.23 1153.03   4
 -13   2  -3 55207.4 3432.21   4
 -13  -2  -3 51963.1 3491.06   4
 -14  -2  -3 27841.0 1608.12  11
 -14   2  -3 33125.3 2657.22   4
 -14  -2  -3 29059.4 1354.90  12
 -14  -2  -3 28062.2 2607.48   4
 -14   2  -3 29845.9 1578.18   7
 -15   2  -3 1186.13 713.006   4
 -15  -2  -3 1046.00 439.040  12
 -15  -2  -3 1439.78 790.650   4
 -15   2  -3-384.126 408.434  11
 -15   2  -3 590.533 400.510   7
 -15  -2  -3 1470.84 633.012  11
 -16   2  -3 23330.5 1513.53   7
 -16  -2  -3 28412.7 1740.26  11
 -16  -2  -3 26622.3 1441.63  12
 -17   2  -3 2865.89 708.298   7
 -17  -2  -3 1904.76 684.776  11
 -17  -2  -3 2445.97 556.878  12
 -18  -2  -3 3421.01 633.124  12
 -18  -2  -3 2950.57 802.712  11
 -18   2  -3 4151.81 765.001   7
 -19  -2  -3 8002.44 1069.82  11
 -19  -2  -3 8880.55 945.974  12
 -19   2  -3 10069.1 1093.44   7
 -20  -2  -3 1084.79 504.929  12
 -20   2  -3 595.055 461.092   7
 -21  -2  -3 16965.3 1332.10   7
 -21  -2  -3 16800.0 1272.99  12
 -21   2  -3 16301.9 1308.50   7
 -22  -2  -3 816.937 479.161  12
 -22   2  -3 113.849 369.851   7
 -22  -2  -3 629.048 441.740   7
 -23  -2  -3 4448.51 641.050   7
 -23  -2  -3 3623.31 629.193  12
 -23   2  -3 4219.63 678.115   7
 -24  -2  -3-4.19677 337.053  12
 -24   2  -3-273.120 329.048   7
 -24  -2  -3-171.225 310.481   7
 -25  -2  -3-467.072 333.253  12
 -25  -2  -3-77.5253 255.142   7
 -25   2  -3-157.559 268.786   7
 -26  -2  -3 1924.74 349.873  12
 -26   2  -3 3056.08 409.153   7
 -28   3   3 5472.17 517.013  12
  27   3  -3 1126.29 232.764  10
 -27   3   3 1330.26 389.125  12
  26   3  -3 381.399 203.013  10
 -26   3   3 957.289 400.952  12
  26  -3  -3 692.511 243.609  11
  25  -3  -3 1338.91 345.798  11
  25   3  -3 1313.57 336.583  10
  24   3  -3 2099.01 433.881  10
 -24   3   3 2431.53 608.295  12
 -23   3   3 245.123 465.896  12
  23   3  -3 248.964 329.260  10
  23   3  -3 118.867 350.798   9
  22   3  -3 727.248 408.899  10
  22   3  -3 118.150 338.631   9
 -22   3   3 312.007 466.609  12
 -21   3   3 304.596 549.197  12
  21   3  -3 118.160 431.541   9
  21   3  -3 837.349 364.682  10
 -20   3   3 291.436 463.879  12
  20   3  -3-547.943 433.090  10
  20   3  -3-219.648 362.747   9
  19   3  -3 2680.16 538.440  10
  19   3  -3 2266.55 601.123   9
 -19   3   3 2164.14 667.703  12
 -18   3   3 4105.47 836.515  12
  18   3  -3 4393.61 634.597  10
  18   3  -3 3970.73 734.603   9
 -17   3   3 120.803 436.116  12
  17   3  -3-1.60529 360.837  10
  16   3  -3 71.9811 372.509  10
 -16   3   3-81.8329 421.609  12
 -15   3   3 832.111 506.427  12
  15   3  -3 631.975 382.387  10
 -15   3   3 547.471 582.658   2
  15   3  -3 783.621 684.315   3
 -14   3   3 1556.94 854.284   2
 -14   3   3 532.565 437.333  12
  14   3  -3 1407.68 760.229   3
  14   3  -3 1045.39 382.064  10
  13   3  -3 13352.8 1537.74   3
  13   3  -3 13834.9 889.591  10
 -13   3   3 13021.5 1672.72   2
  12   3  -3 133.917 426.730   3
 -12   3   3 76.3773 542.407   2
  11   3  -3 3200.44 781.781   3
 -11   3   3 2431.42 787.433   2
 -10   3   3 28682.6 2224.64   2
  10   3  -3 31179.6 2056.82   3
  -9   3   3 15846.4 1665.88   2
   9   3  -3 15519.5 1434.88   3
   8   3  -3 1016.35 484.507   3
  -8   3   3 1462.63 707.995   2
  -7   3   3 381.447 472.498   2
   7   3  -3 467.586 418.145   3
   6   3  -3 6156.85 832.465   3
  -6   3   3 5579.91 962.065   2
   5   3  -3 5252.06 751.512   3
  -5   3   3 5658.95 954.272   2
  -4   3   3 24817.0 1884.95   2
   4   3  -3 23452.2 1435.74   3
  -3   3   3 1944.04 635.565   2
   3   3  -3 1447.12 467.405   3
   3   3  -3 1985.34 553.514   5
   2   3  -3 3207.77 584.440   3
  -2   3   3 2897.44 739.098   2
   2   3  -3 3065.83 654.065   5
   1   3  -3 37174.0 1610.43   3
   1   3  -3 35973.9 1951.72   5
   1   3  -3 36983.8 2397.41   4
  -1   3   3 35121.8 2229.49   2
   0   3  -3 23107.0 1228.06   3
   0   3  -3 22438.9 1899.76   4
   0   3  -3 23500.4 1550.47   5
   0   3   3 22379.6 1799.76   2
  -1   3  -3 3811.14 520.986   3
   1   3   3 4649.24 887.040   2
   1   3   3 4474.42 785.396   3
  -1   3  -3 4536.11 926.604   4
  -1   3  -3 4885.13 702.234   5
   2   3   3-134.197 439.353   2
   2   3   3 151.846 358.519   3
  -2   3  -3 140.086 246.513   5
  -2   3  -3-49.7408 393.507   4
  -3   3  -3 130272. 3346.28   5
   3   3   3 126656. 3644.86   3
  -3   3  -3 125713. 4540.50   4
   3   3   3 125911. 4344.11   2
   4   3   3 20798.8 1461.65   3
  -4   3  -3 21764.6 1352.27   5
  -4   3  -3 22622.1 1959.40   4
   5   3   3 14507.5 1215.95   3
  -5   3  -3 16749.8 1767.52   4
   6   3   3 47870.8 2193.20   3
  -6   3  -3 49069.6 3009.93   4
   7   3   3 12618.1 1130.15   3
  -7   3  -3 14386.7 1703.28   4
   8   3   3 62205.6 2418.57   3
  -8   3  -3 64337.5 3547.71   4
  -9   3  -3 39673.7 2859.08   4
 -10   3  -3 7862.51 1362.00   4
 -11   3  -3 16455.2 1884.68   4
 -12  -3  -3 7321.27 830.135  11
 -12   3  -3 11034.9 1015.73   7
 -12   3  -3 9746.20 1521.84   4
 -12  -3  -3 10209.8 859.805  12
 -13  -3  -3 1759.46 559.687  12
 -13  -3  -3 1759.72 915.883   4
 -13   3  -3 877.331 436.424   7
 -13  -3  -3 1250.96 526.196  11
 -13   3  -3 713.706 634.607   4
 -14   3  -3 1252.12 507.560   7
 -14  -3  -3 952.132 502.572  11
 -14  -3  -3 1525.57 518.104  12
 -15   3  -3 74459.8 2727.70   7
 -15  -3  -3 74209.8 2430.49  12
 -16   3  -3 11613.6 1183.31   7
 -16  -3  -3 10879.4 1036.10  12
 -16  -3  -3 9285.91 1021.65  11
 -17  -3  -3 2029.61 604.845  12
 -17   3  -3 1779.30 563.624   7
 -17  -3  -3 573.981 456.066  11
 -18  -3  -3 2109.56 583.147  12
 -18   3  -3 1021.77 467.623   7
 -19   3  -3 2786.77 663.306   7
 -19  -3  -3 2958.12 647.698  12
 -20  -3  -3 330.139 488.648  12
 -20   3  -3 1041.67 500.683   7
 -21  -3  -3 7094.73 867.834  12
 -21   3  -3 6788.51 867.179   7
 -22  -3  -3 1561.10 512.627  12
 -22   3  -3 1267.43 438.399   7
 -22  -3  -3 1429.88 457.156   7
 -23  -3  -3 487.267 393.387  12
 -23  -3  -3 362.055 310.160   7
 -23   3  -3-127.888 314.443   7
 -24  -3  -3 176.899 301.081  12
 -24   3  -3 260.787 307.519   7
 -24  -3  -3-156.347 266.660   7
 -25  -3  -3 1937.38 352.206  12
 -25   3  -3 3546.71 465.382   7
 -26   4   3 709.455 309.087  12
  25   4  -3 3.06945 172.542  10
 -25   4   3 184.656 307.017  12
  24   4  -3 818.860 269.315  10
  24  -4  -3 863.970 333.004   6
  24   4  -3 802.895 321.693   9
 -24   4   3 1441.28 483.161  12
  23   4  -3 1064.08 323.041  10
 -23   4   3 539.082 430.313  12
  23   4  -3 309.258 327.660   9
  22   4  -3 2062.64 558.499   9
  22   4  -3 2267.62 461.745  10
 -22   4   3 965.132 555.998  12
  21   4  -3 196.036 418.729   9
  21   4  -3-509.965 388.702  10
 -21   4   3 312.875 474.974  12
  20   4  -3 204.159 333.145  10
  20   4  -3 1025.29 523.277   9
 -20   4   3 1640.98 634.074  12
  19   4  -3 5516.92 688.707  10
  19   4  -3 4712.05 808.018   9
 -19   4   3 4640.74 885.142  12
  18   4  -3 3782.96 640.536  10
  18   4  -3 3589.61 750.532   9
 -18   4   3 4017.61 869.727  12
  17   4  -3 3241.62 600.499  10
  17   4  -3 2888.51 699.510   9
 -17   4   3 2658.20 733.004  12
  16   4  -3 1332.34 466.386  10
 -16   4   3 113.562 470.627  12
  15   4  -3 6054.24 736.949  10
 -15   4   3 4578.76 879.731  12
  14   4  -3 9553.65 872.493  10
 -14   4   3 6346.43 975.646  12
 -13   4   3 637.064 498.538  12
  13   4  -3 584.355 532.244   3
  13   4  -3 1001.03 437.304  10
  12   4  -3 4119.56 895.516   3
  12   4  -3 4830.18 643.363  10
 -12   4   3 3199.77 990.464   2
 -12   4   3 3579.62 799.149  12
 -11   4   3 113.024 381.624  12
  11   4  -3 177.158 463.734   3
  11   4  -3 55.0403 322.943  10
 -11   4   3 444.935 649.388   2
 -10   4   3 6957.97 1248.95   2
  10   4  -3 6623.61 1054.09   3
  10   4  -3 6687.45 672.770  10
 -10   4   3 4911.19 808.040  12
  -9   4   3 7576.31 1237.12   2
   9   4  -3 7126.23 1065.04   3
   9   4  -3 7088.38 664.926  10
   8   4  -3 114.596 406.332   3
  -8   4   3 77.8133 483.590   2
  -7   4   3 14220.3 1596.17   2
   7   4  -3 14736.7 1421.78   3
  -6   4   3 1741.87 643.063   2
   6   4  -3 1906.81 623.362   3
   5   4  -3 38874.6 2147.68   3
  -5   4   3 39340.9 2549.83   2
  -4   4   3 3612.57 826.717   2
   4   4  -3 3870.44 722.101   3
   4   4  -3 2920.46 687.243   5
   3   4  -3 11617.2 1148.43   3
   3   4  -3 8973.90 1129.03   5
  -3   4   3 11624.3 1417.22   2
   2   4  -3 4118.48 705.245   3
   2   4  -3 3268.59 683.353   5
  -2   4   3 5061.87 971.878   2
  -1   4   3 1748.27 618.947   2
   1   4  -3 1264.99 463.350   3
   1   4  -3 1252.86 424.144   5
  -1   4   3 1292.73 534.070   3
   0   4  -3 9309.68 948.027   3
   0   4   3 10711.0 1335.89   3
   0   4   3 9446.53 1255.73   2
   1   4   3 3027.31 741.176   2
   1   4   3 2446.41 666.568   3
  -1   4  -3 3626.60 913.074   4
   2   4   3 3983.41 863.426   2
   2   4   3 4436.98 875.301   3
  -2   4  -3 3736.77 948.542   4
   3   4   3 14401.0 1453.85   3
  -3   4  -3 16676.1 1855.96   4
   3   4   3 14455.9 1581.99   2
   4   4   3 124580. 4110.04   3
  -4   4  -3 122796. 4877.49   4
   4   4   3 124988. 4538.47   2
   5   4   3 24842.6 1854.46   3
  -5   4  -3 24965.2 2246.60   4
   5   4   3 25560.3 2108.84   2
   6   4   3 2379.32 704.173   2
   6   4   3 1428.82 529.468   3
  -6   4  -3 1387.29 627.670   4
   7   4   3 38366.3 2171.27   3
  -7   4  -3 38093.3 2799.30   4
   7   4   3 38381.3 2677.63   2
  -8  -4  -3 448.817 304.974  12
  -8   4  -3 785.237 404.449   7
   8   4   3 429.706 446.798   2
  -8   4  -3 783.229 574.460   4
   8   4   3 674.099 397.028   3
  -9  -4  -3 963.760 370.941  12
  -9   4  -3 385.778 415.512   7
  -9   4  -3 694.560 687.411   4
 -10  -4  -3 4953.41 667.150  12
 -10   4  -3 4657.63 718.068   7
 -10   4  -3 3891.65 1052.04   4
 -11  -4  -3-138.874 375.381  12
 -11   4  -3-216.089 421.112   7
 -11   4  -3 433.196 485.600   4
 -12  -4  -3 15203.7 1148.05  12
 -12   4  -3 14310.8 1254.60   7
 -13  -4  -3 12098.0 1062.34  12
 -13   4  -3 10077.0 1100.69   7
 -14  -4  -3 115282. 3123.83  12
 -14   4  -3 118640. 3645.19   7
 -15  -4  -3 1822.39 637.098  12
 -15   4  -3 1024.87 542.604   7
 -16  -4  -3 12574.5 1133.27  12
 -16   4  -3 11733.9 1229.94   7
 -17  -4  -3 839.120 554.180  12
 -17   4  -3 325.182 436.991   7
 -18   4  -3 93.9218 430.927   7
 -18  -4  -3 494.905 482.164  12
 -19  -4  -3 3136.58 661.290  12
 -19   4  -3 3203.80 686.349   7
 -20  -4  -3 433.794 410.868  12
 -20   4  -3 1234.57 495.956   7
 -21  -4  -3 271.183 373.271  12
 -21   4  -3 602.973 383.342   7
 -22  -4  -3 536.956 379.428  12
 -22  -4  -3 473.976 309.702   7
 -22   4  -3 245.030 334.319   7
 -23  -4  -3 3532.45 512.298  12
 -23   4  -3 4705.64 564.425   7
 -24  -4  -3 2168.99 355.544  12
 -24   4  -3 3845.17 449.919   7
 -24   5   3 230.490 272.068  12
  24   5  -3-70.1880 236.234   9
  23  -5  -3 11913.2 766.615   6
  23   5  -3 10622.4 534.459  10
  23   5  -3 11746.6 724.705   9
 -23   5   3 11805.2 907.873  12
  22   5  -3 793.609 270.284  10
  22   5  -3 149.890 338.806   9
 -22   5   3-142.180 378.910  12
  21   5  -3 10925.1 755.203  10
  21   5  -3 12691.9 942.450   9
 -21   5   3 14057.1 1221.38  12
  20   5  -3 955.362 345.778  10
  20   5  -3 2341.81 549.597   9
 -20   5   3 1684.52 608.852  12
  19   5  -3 7133.90 710.975  10
  19   5  -3 7612.92 868.594   9
 -19   5   3 7420.36 1059.67  12
  18   5  -3 3644.28 556.703  10
  18   5  -3 3387.49 705.351   9
 -18   5   3 3771.14 824.670  12
 -17   5   3-90.1159 490.511  12
  17   5  -3 147.765 363.077  10
  17   5  -3 212.170 480.995   9
  16   5  -3 4403.07 659.448  10
  16   5  -3 4910.10 835.290   9
 -16   5   3 2867.82 785.438  12
  15   5  -3 861.661 483.927  10
  15   5  -3 1158.00 592.400   9
 -15   5   3 321.643 485.096  12
  14   5  -3 3760.45 652.852  10
  14   5  -3 3749.65 784.193   9
 -14   5   3 2287.03 750.288  12
  13   5  -3 1850.16 521.064  10
  13   5  -3 2336.04 711.155   9
 -13   5   3 1293.24 681.284  12
 -12   5   3 3882.02 653.478   7
  12   5  -3 4669.79 697.547  10
  12   5  -3 4574.23 833.667   9
 -12   5   3 4192.65 933.114  12
  11   5  -3 7658.67 820.411  10
  11   5  -3 7543.82 951.797   9
 -11   5   3 7757.23 1097.91  12
 -11   5   3 6198.01 810.867   7
 -10   5   3 702.793 550.505  12
  10   5  -3 49.6015 357.328  10
  10   5  -3 210.015 474.038   9
 -10   5   3 125.695 335.706   7
  -9   5   3 586.025 477.661   7
   9   5  -3 165.358 359.830  10
  -9   5   3 103.008 447.760  12
   9   5  -3 731.714 532.845   9
  -8   5   3 3054.22 618.932   7
   8   5  -3 2575.19 500.709  10
   8   5  -3 2682.49 702.755   3
   8   5  -3 3533.91 694.854   9
  -8   5   3 2235.93 674.878  12
  -7   5   3 7866.22 1201.44   2
  -7   5   3 5671.65 954.793  12
   7   5  -3 8038.51 814.585  10
   7   5  -3 7880.43 1052.88   3
   7   5  -3 7010.05 810.363   9
  -7   5   3 6192.05 817.638   7
  -6   5   3 1267.85 477.644   7
  -6   5   3 808.744 542.908  12
  -6   5   3 2170.13 744.340   2
   6   5  -3 1248.90 533.355   3
   6   5  -3 1419.33 455.473  10
   6   5  -3 1813.15 521.518   9
  -5   5   3 1099.68 470.451   7
  -5   5   3 646.532 496.479   2
   5   5  -3 406.003 422.515   3
   5   5  -3 921.189 393.926  10
   5   5  -3 612.110 398.637   9
  -4   5   3 7982.94 1309.94   3
   4   5  -3 7230.09 764.891  10
   4   5  -3 6455.88 948.934   3
  -4   5   3 7544.50 874.650   7
  -4   5   3 7055.39 1103.81   2
   4   5  -3 7829.72 761.007   1
  -3   5   3 795.393 460.067   7
  -3   5   3 353.368 385.931   2
   3  -5  -3 880.863 463.532   6
   3   5  -3 438.027 401.761   3
   3   5  -3 518.955 331.406  10
  -3   5   3 539.003 538.121   3
   2  -5  -3 26585.4 1288.80   6
  -2   5   3 24198.1 1975.23   2
  -2   5   3 25543.7 2230.65   3
   2   5  -3 25536.1 1325.04  10
  -2   5   3 25272.7 1484.45   7
  -1   5   3 16868.6 1799.48   3
   1   5  -3 16374.4 1072.19  10
  -1   5   3 16458.6 1654.29   2
   0   5   3 3773.86 812.436   2
   0   5   3 3843.86 924.456   3
   0   5  -3 3464.82 531.269  10
  -1  -5  -3 2067.04 454.205  12
   1   5   3 2496.57 687.134   2
   1   5   3 2562.66 783.543   3
   2   5   3 30102.3 2261.49   3
  -2  -5  -3 28722.4 1371.61  12
   2   5   3 29799.1 2196.49   2
  -2   5  -3 29775.7 1438.45   7
   3   5   3 6234.23 1057.34   3
  -3  -5  -3 5135.48 631.100  12
   3   5   3 5915.67 1021.28   2
  -3   5  -3 4983.02 663.492   7
  -4   5  -3 30.7496 351.711   7
  -4  -5  -3 74.9355 288.045  12
   4   5   3 441.101 365.583   2
   4   5   3-354.421 449.395   3
  -5  -5  -3 5176.83 664.203  12
   5   5   3 4090.16 879.227   2
  -5   5  -3 4602.21 711.844   7
   5   5   3 4132.10 851.911   3
  -5   5  -3 5310.87 1177.99   4
  -6   5  -3 4000.46 684.268   7
   6   5   3 4122.41 854.252   3
  -6  -5  -3 4922.05 667.734  12
  -7  -5  -3 7031.89 783.189  12
  -7   5  -3 6394.90 867.213   7
  -8  -5  -3 50682.8 1966.56  12
  -8   5  -3 49979.6 2236.19   7
  -9   5  -3 3366.91 712.184   7
  -9  -5  -3 3453.86 579.377  12
 -10  -5  -3 8029.88 863.753  12
 -10   5  -3 7598.97 1012.44   7
 -11  -5  -3 4166.58 697.228  12
 -11   5  -3 4256.07 842.250   7
 -12   5  -3 10513.8 1171.32   7
 -12  -5  -3 11305.1 1092.48  12
 -13   5  -3 5187.42 865.858   7
 -13  -5  -3 6145.80 845.503  12
 -14   5  -3 24660.5 1767.63   7
 -14  -5  -3 23151.2 1518.27  12
 -15   5  -3 3870.00 789.091   7
 -15  -5  -3 5598.01 877.215  12
 -16  -5  -3 515.735 497.708  12
 -16   5  -3 618.129 487.784   7
 -17  -5  -3 1431.93 546.380  12
 -17   5  -3 783.902 501.745   7
 -18   5  -3 1349.32 500.481   7
 -18  -5  -3 1870.60 526.299  12
 -19  -5  -3-123.544 358.846  12
 -19   5  -3 510.139 374.035   7
 -20  -5  -3-199.036 369.156  12
 -20   5  -3 254.761 324.453   7
 -21  -5  -3 1018.08 338.649  12
 -21   5  -3 883.876 347.668   7
 -21  -5  -3 1212.10 291.368   7
 -22  -5  -3 910.693 292.442  12
 -22   5  -3 941.548 306.716   7
  21  -6  -3 2344.82 402.711   6
  21   6  -3 2425.37 376.206   9
  20   6  -3 5404.49 398.048  10
  20  -6  -3 4309.72 580.658   6
  20   6  -3 4569.82 533.095   9
  19  -6  -3 4142.84 616.813   6
  19   6  -3 2992.95 369.376  10
  19   6  -3 3980.97 558.773   9
 -19   6   3 4442.53 677.945  12
  18   6  -3 907.973 299.599  10
  18   6  -3 1140.14 427.578   9
 -18   6   3 1072.52 486.801  12
  17   6  -3 716.353 339.374  10
  17   6  -3 571.343 402.664   9
 -17   6   3 180.380 461.539  12
  16   6  -3 961.948 383.931  10
  16   6  -3 329.572 430.142   9
 -16   6   3 183.631 489.221  12
  15   6  -3 586.756 389.794  10
  15   6  -3 153.463 457.836   9
 -15   6   3-141.417 465.298  12
 -14   6   3 105.205 371.846   7
  14   6  -3 298.567 376.125  10
  14   6  -3 448.273 433.213   9
 -14   6   3 492.314 593.177  12
 -13   6   3 1249.67 503.407   7
  13   6  -3 1980.80 505.428  10
  13   6  -3 1433.32 566.414   9
 -13   6   3 887.084 599.177  12
 -12   6   3 2639.87 627.207   7
  12   6  -3 2252.89 531.570  10
  12   6  -3 1990.51 617.337   9
  11   6  -3 38929.4 1747.20  10
  11   6  -3 35721.2 1786.89   9
 -11   6   3 34930.0 1828.57   7
 -10   6   3 1272.21 550.429   7
  10   6  -3 1345.36 565.610   9
  10   6  -3 1689.40 485.005  10
   9   6  -3 22840.6 1390.34  10
   9   6  -3 23329.7 1412.84   9
  -9   6   3 20509.9 1465.56   7
  -8   6   3 2622.70 667.995   7
   8   6  -3 923.403 415.612  10
   8   6  -3 1896.98 555.106   9
   7  -6  -3 17200.7 1337.31   6
   7   6  -3 16804.3 1203.27  10
   7   6  -3 16582.1 1130.97   9
  -7   6   3 16449.7 1365.04   7
   6  -6  -3 13374.8 1154.05   6
  -6   6   3 12550.7 1222.23   7
   6   6  -3 14207.4 1116.78  10
   5  -6  -3 15230.5 1201.67   6
   5   6  -3 14333.8 1118.91  10
  -5   6   3 13850.5 1276.32   7
   4  -6  -3 34048.5 1676.04   6
   4   6  -3 36742.0 1743.57  10
  -4   6   3 33248.1 1913.36   7
   3   6  -3 7342.03 864.053  10
   2   6  -3 15020.5 1144.56  10
   1   6  -3-55.4748 327.740  10
   1  -6  -3 336.706 756.222  12
   0  -6  -3 4929.40 680.738  12
   0   6  -3 5658.05 759.369  10
  -1   6  -3 2785.37 583.860   7
  -1  -6  -3 3314.52 658.083  12
  -1   6  -3 2858.26 564.516  10
  -2   6  -3 20731.2 1383.35   7
  -2  -6  -3 19973.5 1308.16  12
  -2   6  -3 19472.6 1335.99  10
  -3   6  -3 697.402 431.128   7
  -3   6  -3 298.816 349.961  10
  -3  -6  -3 555.053 443.550  12
  -4   6  -3 1762.46 519.834   7
  -4  -6  -3 2683.06 589.887  12
  -5  -6  -3 18769.4 1273.80  12
  -5   6  -3 16368.3 1324.22   7
  -6   6  -3 3569.90 725.923   7
  -6  -6  -3 4166.89 690.484  12
  -7  -6  -3 8043.04 879.492  12
  -7   6  -3 8581.74 1062.01   7
  -8  -6  -3 1302.19 452.204  12
  -8   6  -3 1435.97 591.624   7
  -9   6  -3 5903.51 914.672   7
  -9  -6  -3 7019.14 856.953  12
 -10   6  -3 351.308 471.026   7
 -10  -6  -3 598.753 473.576  12
 -11  -6  -3 10371.2 1013.28  12
 -11   6  -3 8059.58 1076.69   7
 -12  -6  -3 693.223 509.236  12
 -12   6  -3-192.075 471.518   7
 -13   6  -3 1588.05 551.855   7
 -13  -6  -3 2537.07 632.805  12
 -14  -6  -3 13995.4 1096.88  12
 -14   6  -3 14207.9 1278.36   7
 -15  -6  -3 455.012 423.965  12
 -15   6  -3-66.1918 374.505   7
 -16   6  -3 740.891 406.407   7
 -16  -6  -3 1008.48 438.503  12
 -17  -6  -3 3026.10 537.270  12
 -17   6  -3 2270.30 527.942   7
 -18  -6  -3 530.065 320.851  12
 -18   6  -3 433.193 311.884   7
 -19  -6  -3-118.634 277.356  12
 -19   6  -3-32.3928 263.783   7
 -20   6  -3 442.853 240.938   7
  18  -7  -3 158.872 281.346   6
  17  -7  -3 394.163 301.354   6
  17   7  -3 105.348 216.852   9
  16   7  -3 526.208 229.857  10
  16  -7  -3-6.50898 327.280   6
  16   7  -3 279.651 258.895   9
  15  -7  -3 15204.3 964.670   6
  15   7  -3 15276.1 726.187  10
  15   7  -3 16263.7 851.518   9
  14   7  -3 3942.76 453.086  10
  14  -7  -3 3105.44 545.536   6
  14   7  -3 2999.44 441.110   9
  13  -7  -3 957.147 415.876   6
  13   7  -3 1435.09 370.426  10
  13   7  -3 372.195 309.075   9
  12  -7  -3 1684.10 462.789   6
  12   7  -3 2754.84 477.980  10
  12   7  -3 2026.98 429.224   9
  11  -7  -3 5124.14 695.163   6
  11   7  -3 6377.24 653.568  10
  11   7  -3 4621.68 543.946   9
  10  -7  -3 13184.7 1029.76   6
  10   7  -3 15480.5 993.326  10
  10   7  -3 13603.0 863.788   9
   9  -7  -3 7.07924 400.322   6
   9   7  -3 533.695 403.022  10
   8  -7  -3 409.891 411.968   6
   8   7  -3 393.212 361.031  10
   7  -7  -3 4289.26 675.454   6
   7   7  -3 3973.54 605.221  10
   6   7  -3 614.535 364.276  10
   5   7  -3 4797.60 613.503  10
   5  -7  -3 4563.92 704.517  12
   4  -7  -3 1924.21 586.733  12
   4   7  -3 2529.10 544.952  10
   3  -7  -3 769.865 533.171  12
   3   7  -3 1297.58 478.976  10
   2  -7  -3 2327.72 548.017  12
   2   7  -3 2780.97 590.147  10
   1   7  -3 55.6479 376.921  10
   1  -7  -3 419.706 508.389  12
   0  -7  -3 987.368 428.768  12
   0   7  -3 1368.03 470.709  10
  -1  -7  -3 143.907 383.066  12
  -1   7  -3 188.404 328.419  10
  -2   7  -3 310.367 370.121   7
  -2  -7  -3 39.8208 339.380  12
  -2   7  -3-144.859 354.053  10
  -3   7  -3 133.665 375.253   7
  -3  -7  -3 444.805 396.797  12
  -3   7  -3-56.3246 341.678  10
  -4   7  -3 554.382 401.207   7
  -4  -7  -3 566.130 404.619  12
  -4   7  -3 597.043 365.985  10
  -5   7  -3 421.639 375.810   7
  -5  -7  -3-425.440 465.226  12
  -5   7  -3-8.02316 323.917  10
  -6   7  -3 174.139 342.806   7
  -6  -7  -3-492.082 492.935  12
  -6   7  -3-177.935 362.001  10
  -7   7  -3 4084.52 690.151   7
  -7   7  -3 3386.70 591.062  10
  -7  -7  -3 4563.96 668.344  12
  -8   7  -3 1741.13 501.922   7
  -8  -7  -3 2577.94 563.517  12
  -8   7  -3 1547.57 418.755  10
  -9   7  -3 513.383 392.819   7
  -9  -7  -3 687.297 414.984  12
  -9   7  -3 211.783 279.315  10
 -10   7  -3-98.9930 341.710   7
 -10  -7  -3 692.259 409.978  12
 -10   7  -3-64.9172 304.899  10
 -11  -7  -3 15014.9 977.810  12
 -11   7  -3 13399.9 1052.24   7
 -12   7  -3 3371.07 582.750   7
 -12   7  -3 2310.53 386.041  10
 -12  -7  -3 3989.08 549.081  12
 -13   7  -3 1413.96 418.017   7
 -13  -7  -3 2133.33 442.393  12
 -13   7  -3 1232.53 293.312  10
 -14   7  -3 209.817 290.260   7
 -14  -7  -3 772.948 322.938  12
 -14   7  -3-76.1011 181.785  10
 -15   7  -3 2456.78 443.906   7
 -15   7  -3 1649.94 241.371  10
 -15  -7  -3 2901.88 413.424  12
 -16   7  -3-107.570 204.516   7
 -16  -7  -3-227.393 226.295  12
  12  -8  -3 1407.88 243.547  12
  11  -8  -3 6757.53 486.048  12
  10   8  -3 8756.08 494.453  10
  10  -8  -3 6590.88 508.650  12
   9  -8  -3 1456.42 313.088  12
   9   8  -3 1913.42 305.936  10
   8   8  -3 391.753 264.215  10
   8  -8  -3-59.5346 229.515  12
   7  -8  -3 2755.59 417.554  12
   7   8  -3 3223.19 409.842  10
   6  -8  -3 511.142 282.979  12
   6   8  -3 729.465 282.358  10
   5  -8  -3 1940.43 391.555  12
   5   8  -3 2283.97 389.834  10
   4  -8  -3 1228.80 355.054  12
   4   8  -3 1111.32 329.529  10
   3   8  -3-23.8392 255.283  10
   3  -8  -3 2836.81 663.072  12
   2   8  -3 11737.9 783.129  10
   2  -8  -3 12985.7 841.931  12
   1   8  -3-53.2314 295.738  10
   1  -8  -3 5761.79 735.193  12
   0  -8  -3 712.217 316.432  12
   0   8  -3 109.934 260.570  10
  -1  -8  -3-455.339 323.050  12
  -1   8  -3 1037.17 354.469  10
  -2  -8  -3 152.433 295.167  12
  -2   8  -3 923.707 340.962  10
  -3  -8  -3 6048.80 590.529  12
  -3   8  -3 6105.12 579.664  10
  -4  -8  -3 461.971 304.776  12
  -4   8  -3 288.282 265.209  10
  -5  -8  -3 1621.52 355.685  12
  -5   8  -3 1880.75 368.531  10
  -6   8  -3 3434.19 430.439  10
  -6  -8  -3 4020.03 471.370  12
  -7   8  -3 1343.03 306.944   7
  -7  -8  -3 1800.46 364.306  12
  -7   8  -3 1367.19 299.154  10
  -8   8  -3 206.070 203.611   7
  -8  -8  -3 571.749 283.447  12
  -8   8  -3 210.469 212.683  10
  -9  -8  -3 524.374 263.900  12
  -9   8  -3 447.149 208.119  10
 -10   8  -3 314.524 169.635  10
 -10  -8  -3 920.279 263.596  12
  29   0  -4 1752.20 308.475  11
  28   0  -4 760.141 323.213  11
  26   0  -4-228.880 320.283  10
 -26   0   4 161.953 294.616  12
 -25   0   4 1207.77 397.513  12
  25   0  -4-50.3798 301.674  10
 -24   0   4 1824.99 447.664  12
  24   0  -4 997.023 424.160  10
 -23   0   4 1389.89 484.975  12
  23   0  -4 831.676 379.101  10
 -22   0   4 1760.84 510.019  12
  22   0  -4 1201.49 395.922  10
  21   0  -4 10580.5 984.936  10
  20   0  -4 1692.68 474.850  10
  19   0  -4 35265.8 1603.40  10
  18   0  -4 114758. 2741.31  10
  17   0  -4 492.432 349.996  10
 -17   0   4-362.016 478.853   2
 -16   0   4 40849.3 2322.71   2
  16   0  -4 43224.9 1571.65  10
 -15   0   4 6271.82 977.606   2
 -14   0   4 10072.0 1165.19   2
 -13   0   4 147797. 4221.52   2
 -12   0   4 15170.5 1346.69   2
 -11   0   4 1349.60 519.275   2
 -10   0   4 161108. 3995.26   2
  -9   0   4 35103.2 1801.18   2
  -8   0   4-67.0440 369.642   2
  -7   0   4 59499.1 2152.49   2
   7   0  -4 59458.5 2589.25   5
  -6   0   4 88843.8 2541.27   2
   6   0  -4 87101.0 3048.34   5
  -5   0   4 33619.9 1528.30   2
   5   0  -4 33808.7 1869.65   5
   4   0  -4 35099.9 1864.46   5
  -4   0   4 34848.1 1535.78   2
   3   0  -4 24601.9 1562.28   5
   3   0  -4 23904.6 1091.06   4
  -3   0   4 26233.3 1336.23   2
   2   0  -4 10949.6 1049.17   5
   2   0  -4 11068.8 821.752   4
  -2   0   4 10681.0 883.484   2
  -1   0   4 688.564 298.077   2
   1   0  -4 946.400 388.463   5
   1   0  -4 890.773 345.690   4
   0   0  -4 23100.5 1487.68   5
   0   0   4 23531.6 1354.27   2
   0   0  -4 23398.2 1330.58   4
  -1   0  -4 7573.15 890.008   5
  -1   0  -4 7511.77 804.082   4
  -2   0  -4 462.701 332.943   4
  -2   0  -4 361.376 337.070   5
  -3   0  -4 116971. 3441.39   4
  -4   0  -4 94339.0 3235.55   4
  -5   0  -4 1520.83 585.669   4
  -6   0  -4 15656.7 1517.54   4
  -7   0  -4 7092.77 1110.67   4
  -8   0  -4 98117.6 4085.88   4
  -9   0  -4 8090.45 1293.59   4
 -10   0  -4 30071.4 2489.55   4
 -11   0  -4 22845.3 2254.58   4
 -12   0  -4 536.491 578.913   4
 -13   0  -4 12883.7 1115.45  11
 -13   0  -4 12637.2 1755.60   4
 -14   0  -4 20872.6 1500.35  11
 -14   0  -4 25746.0 2471.99   4
 -15   0  -4 5117.30 770.989   7
 -15   0  -4 4903.21 1229.87   4
 -15   0  -4 4732.26 913.057  11
 -16   0  -4 12924.0 1174.14   7
 -16   0  -4 11125.6 1279.17  11
 -17   0  -4 537.952 522.498   7
 -17   0  -4 60.5429 583.283  11
 -18   0  -4 3044.55 868.310  11
 -18   0  -4 4575.15 784.546   7
 -19   0  -4 1902.44 628.128   7
 -19   0  -4 856.850 614.397  11
 -20   0  -4-840.648 706.899  11
 -20   0  -4 477.238 433.338   7
 -21   0  -4 196.493 449.240   7
 -22   0  -4 29.6118 392.283   7
 -23   0  -4 5163.75 697.198   7
 -24   0  -4 6502.92 724.528   7
 -25   0  -4 787.058 347.221   7
 -26   0  -4-195.403 218.137   7
  29  -1  -4 9044.57 583.098  11
  28  -1  -4 963.813 317.984  11
  28   1  -4 1035.03 285.492  11
 -28   1   4 1624.59 311.312  12
  27   1  -4 220.766 238.099  10
 -27   1   4 707.549 352.317  12
  26   1  -4 137.784 257.954  10
 -26   1   4 5.39740 291.907  12
 -25   1   4 6249.26 748.165  12
  25   1  -4 4482.00 615.082  10
 -24   1   4 43.9355 370.491  12
  24  -1  -4-229.713 370.699  10
  24   1  -4-142.797 334.976  10
 -23   1   4 1465.24 507.051  12
  23  -1  -4 1229.48 493.489  10
  23   1  -4 1476.52 458.073  10
 -22   1   4 4472.26 720.995  12
  22   1  -4 4878.42 682.229  10
  22  -1  -4 3443.42 650.426  10
  21  -1  -4 20819.2 1386.93  10
  21   1  -4 21489.4 1327.65  10
 -21   1   4 21706.0 1462.01  12
  20  -1  -4 6698.71 773.277  10
  20   1  -4 7810.61 845.968  10
 -20   1   4 7425.89 896.405  12
 -19   1   4 63782.2 2337.17  12
  19  -1  -4 66787.3 2258.74  10
  19   1  -4 68462.0 2203.85  10
  18  -1  -4 7031.58 764.513  10
  18   1  -4 9385.58 854.683  10
 -18   1   4 7384.87 803.188  12
 -17   1   4 19001.7 1752.08   2
  17  -1  -4 17058.8 1125.83  10
  17   1  -4 17128.6 1069.46  10
 -17   1   4 17432.4 1142.20  12
  16  -1  -4-79.7489 271.139  10
  16   1  -4-351.117 331.939  10
 -16   1   4 611.359 570.284   2
  15   1  -4 8427.94 1168.06   3
 -15   1   4 9591.70 1335.02   2
  15   1  -4 8820.18 697.980  10
 -14   1   4 19812.5 1815.26   2
  14   1  -4 18645.9 1695.45   3
 -13   1   4 11146.2 1375.38   2
  13   1  -4 11063.7 1274.23   3
  12   1  -4 3140.43 718.057   3
 -12   1   4 3045.02 810.694   2
 -11   1   4 72510.7 3185.81   2
  11   1  -4 73963.1 3016.42   3
  11  -1  -4 68860.8 2584.69   5
 -10   1   4 61298.0 2832.95   2
  10   1  -4 61967.2 2650.84   3
  10  -1  -4 62785.3 2449.37   5
   9   1  -4 394.199 386.342   3
  -9   1   4 138.112 354.882   2
   9  -1  -4 129.679 239.242   5
   8   1  -4 2356.07 528.493   3
  -8   1   4 2540.64 699.563   2
   8  -1  -4 3254.15 595.108   5
   7   1  -4 50638.2 2063.47   3
   7  -1  -4 57153.5 2168.27   5
  -7   1   4 56091.5 2503.30   2
   6   1  -4 13748.6 1033.19   3
   6  -1  -4 15000.4 1121.07   5
  -6   1   4 16299.2 1319.53   2
   5   1  -4 18144.3 1082.99   3
   5  -1  -4 18936.1 1233.94   5
   5   1  -4 19568.1 1576.74   5
  -5   1   4 19436.1 1435.13   2
   4   1  -4 5514.94 594.596   3
   4  -1  -4 5118.44 661.293   5
   4   1  -4 6594.97 919.324   5
  -4   1   4 6944.67 913.007   2
   3   1  -4 66779.5 1706.20   3
   3  -1  -4 63789.2 2206.76   5
   3   1  -4 63909.1 2714.04   5
   3   1  -4 60427.3 2254.17   4
  -3   1   4 63934.3 2561.12   2
   2  -1  -4 29992.0 1549.35   5
   2   1  -4 32011.1 1905.14   5
   2   1  -4 30830.0 1671.78   4
  -2   1   4 32988.4 1855.23   2
   1  -1  -4 457.827 181.851   4
  -1   1   4 317.004 421.492   2
   1  -1  -4 676.169 335.369   5
   1   1  -4 521.373 387.271   5
   1   1  -4 671.185 396.667   4
   0  -1  -4 226.923 247.169   4
   0   1   4-36.5429 395.717   2
   0  -1   4 71.2075 175.845   2
   0   1  -4-57.9781 301.773   5
   0   1  -4-95.6076 321.954   4
  -1  -1  -4 728.625 314.189   4
  -1   1  -4 1222.03 487.039   4
   1  -1   4 950.669 262.556   2
   1   1   4 927.193 465.499   2
  -1   1  -4 1051.73 465.462   5
  -2   1  -4 3715.60 738.510   4
  -2  -1  -4 3993.14 633.388   4
  -2   1  -4 4066.37 708.420   5
  -3   1  -4 21212.2 1508.34   5
  -3   1  -4 20425.2 1600.48   4
  -3  -1  -4 21133.5 1466.84   4
  -4   1  -4 13312.0 1345.61   4
  -4  -1  -4 13023.3 1217.73   4
  -5   1  -4 1494.69 578.080   4
  -5  -1  -4 1354.50 511.422   4
  -6   1  -4 4285.61 865.252   4
  -6  -1  -4 4479.15 884.241   4
  -7   1  -4 30411.5 2232.59   4
  -7  -1  -4 33950.7 2302.77   4
  -8   1  -4 61212.1 3251.69   4
  -8  -1  -4 56215.4 3143.84   4
  -9   1  -4 1774.32 673.383   4
  -9  -1  -4 1400.07 677.915   4
 -10   1  -4 33584.3 2583.79   4
 -10  -1  -4 32353.3 2644.85   4
 -11   1  -4 1895.42 687.747   4
 -11  -1  -4 1805.24 745.868   4
 -12   1  -4 8661.78 1367.09   4
 -12  -1  -4 9569.07 1489.10   4
 -13   1  -4 5606.87 740.282   7
 -13   1  -4 5289.70 1198.69   4
 -13  -1  -4 4475.51 1157.48   4
 -13  -1  -4 5979.07 866.187  11
 -13   1  -4 3935.16 682.204  11
 -14   1  -4 8076.00 902.544   7
 -14  -1  -4 8866.20 1534.22   4
 -14   1  -4 7689.33 970.875  11
 -14  -1  -4 8330.75 1073.54  11
 -14   1  -4 8798.76 1455.63   4
 -15   1  -4 10222.1 1003.95   7
 -15   1  -4 9464.07 1111.42  11
 -15  -1  -4 7731.68 1096.93  11
 -16   1  -4 27730.4 1624.60   7
 -16   1  -4 24950.9 1753.31  11
 -16  -1  -4 28185.2 1907.95  11
 -16  -1  -4 26554.5 1260.01  12
 -17   1  -4 8337.39 985.547   7
 -17  -1  -4 8997.21 1220.17  11
 -17   1  -4 6319.28 974.581  11
 -17  -1  -4 9408.42 832.045  12
 -18  -1  -4 1501.19 472.826  12
 -18  -1  -4 283.135 598.439  11
 -18   1  -4 872.215 469.368   7
 -18  -1  -4 1334.72 622.217   7
 -18   1  -4-58.9032 543.350  11
 -19  -1  -4 2921.97 564.319  12
 -19  -1  -4 2235.35 777.586  11
 -19   1  -4 2793.09 666.575   7
 -19  -1  -4 3577.48 803.488   7
 -20  -1  -4 255.207 342.672  12
 -20  -1  -4-657.838 658.467  11
 -20   1  -4-191.669 455.418   7
 -20  -1  -4 438.612 524.422   7
 -21  -1  -4 4080.66 779.959   7
 -21  -1  -4 2631.77 542.504  12
 -21   1  -4 3968.20 716.626   7
 -22  -1  -4-503.900 356.193  12
 -22  -1  -4 148.091 405.874   7
 -22   1  -4 519.547 442.477   7
 -23  -1  -4 701.553 349.612  12
 -23   1  -4 941.018 451.778   7
 -23  -1  -4 502.460 393.440   7
 -24   1  -4 470.333 343.972   7
 -24  -1  -4 17.2540 343.158   7
 -25   1  -4 3415.27 465.132   7
 -25  -1  -4 3865.10 500.922   7
 -26   1  -4 848.878 262.791   7
  28   2  -4 3569.68 367.338  10
  28  -2  -4 2494.08 342.878  11
 -27   2   4 681.125 317.716  12
  27  -2  -4 413.854 219.032  11
  27   2  -4 533.884 246.463  10
  27   2  -4 334.826 194.064  11
  26   2  -4 426.443 244.855  11
  26  -2  -4 800.229 323.504  11
  26   2  -4 504.960 278.719  10
  25  -2  -4 566.572 337.790  11
  25   2  -4 209.699 268.811  10
 -25   2   4 530.559 372.173  12
  24   2  -4 691.188 347.802  10
 -24   2   4 980.217 460.812  12
  23   2  -4 556.780 377.164  10
 -23   2   4 856.238 506.352  12
  22   2  -4 3307.86 596.243  10
 -22   2   4 2713.09 654.957  12
  21   2  -4 1091.35 471.673  10
 -21   2   4 838.919 503.381  12
  20   2  -4 3979.95 637.742  10
  20  -2  -4 2177.98 538.558  10
 -20   2   4 3733.89 743.800  12
 -19   2   4 11911.9 1188.65  12
  19  -2  -4 10549.8 993.219  10
  19   2  -4 10234.4 934.979  10
  19   2  -4 10448.3 913.025   9
  18  -2  -4 17575.4 1256.12  10
  18   2  -4 17934.7 1167.47  10
  18   2  -4 17699.3 1145.55   9
 -18   2   4 20229.5 1457.83  12
 -17   2   4 307.673 393.109  12
  17  -2  -4-178.772 313.264  10
  17   2  -4 47.0378 331.314  10
  17   2  -4 287.088 398.017   9
  16   2  -4 15212.4 1613.12   3
 -16   2   4 16486.0 1802.16   2
 -16   2   4 13335.2 1066.26  12
  16  -2  -4 13052.7 1050.48  10
  16   2  -4 14625.9 1007.51  10
  16   2  -4 12943.7 954.625   9
 -15   2   4 851.719 403.192  12
  15   2  -4-182.422 492.789   3
  15  -2  -4 154.263 298.789  10
  15   2  -4 916.557 389.317  10
  15   2  -4 406.557 416.207   9
 -15   2   4 891.277 708.025   2
  14   2  -4 3298.33 797.138   3
  14   2  -4 2642.03 478.528  10
 -14   2   4 2770.53 914.499   2
  14   2  -4 2518.99 505.378   9
 -13   2   4 2445.03 805.802   2
  13   2  -4 3058.64 795.260   3
  12   2  -4 4116.84 850.627   3
 -12   2   4 3052.09 886.510   2
  11   2  -4 789.691 539.616   3
 -11   2   4 448.369 585.783   2
 -10   2   4 30589.4 2249.39   2
  10   2  -4 28865.4 1919.98   3
  -9   2   4 10254.7 1314.83   2
   9   2  -4 11371.3 1197.17   3
   8   2  -4 1643.24 583.217   3
  -8   2   4 1592.63 642.666   2
   7   2  -4 9359.08 1026.66   3
  -7   2   4 8549.72 1151.12   2
  -6   2   4 1286.08 569.206   2
   6   2  -4 1635.90 533.828   3
   5   2  -4 46067.7 1953.97   3
   5   2  -4 45335.5 2542.94   5
  -5   2   4 46418.2 2544.40   2
   4   2  -4 6574.67 767.880   3
   4   2  -4 7157.49 1017.87   5
  -4   2   4 6765.19 1053.41   2
   3   2  -4 5352.40 634.846   3
   3   2  -4 6259.55 959.535   5
   3   2  -4 4988.98 839.132   4
  -3   2   4 5377.49 933.774   2
   2   2  -4 23994.5 1713.77   5
   2   2  -4 22217.4 1705.97   4
  -2   2   4 21208.7 1730.07   2
   1   2  -4 25971.1 1787.25   5
  -1   2   4 25768.3 1904.00   2
   1   2  -4 23491.0 1753.70   4
   0   2  -4 8838.89 1044.34   5
   0   2  -4 8500.65 1090.61   4
   0   2   4 7293.45 1045.01   2
   1   2   4-80.9526 437.233   2
  -1   2  -4-4.61326 346.441   5
   1   2   4 37.5464 248.479   3
  -1   2  -4-77.8601 381.336   4
   2   2   4 66112.3 2152.08   3
  -2   2  -4 73015.8 2832.56   5
   2   2   4 71617.7 3260.64   2
  -2   2  -4 70218.9 3196.25   4
  -3   2  -4 32774.2 1914.23   5
  -3   2  -4 31257.1 2190.94   4
  -3  -2  -4 30739.8 1729.11   4
  -4   2  -4 7959.98 973.668   5
  -4   2  -4 7654.49 1133.30   4
  -4  -2  -4 8463.37 1030.67   4
  -5  -2  -4 91.1645 429.433   4
  -5   2  -4 48.6115 393.290   4
  -6   2  -4 49467.9 2958.50   4
  -6  -2  -4 43565.5 2541.48   4
  -7   2  -4 3448.99 872.618   4
  -7  -2  -4 4084.10 914.872   4
  -8   2  -4 84312.4 4059.00   4
  -8  -2  -4 75355.2 3662.49   4
  -9   2  -4 1733.73 782.326   4
  -9  -2  -4 848.856 624.161   4
 -10  -2  -4 12611.3 1673.78   4
 -10   2  -4 14006.8 1734.52   4
 -11  -2  -4 15966.6 1133.17  11
 -11  -2  -4 14911.4 1848.85   4
 -11   2  -4 16421.0 1932.93   4
 -12  -2  -4 67917.8 2375.70  11
 -12  -2  -4 59974.5 1738.48  12
 -12   2  -4 63713.2 3736.02   4
 -12  -2  -4 59913.0 3699.26   4
 -12   2  -4 62135.0 2212.86   7
 -13   2  -4 2081.33 805.556   4
 -13  -2  -4 1391.89 426.847  12
 -13   2  -4 799.025 389.757   7
 -13  -2  -4 1614.22 836.455   4
 -13  -2  -4 1536.34 690.366  11
 -14  -2  -4 483.652 374.496  12
 -14   2  -4-332.246 484.832   7
 -14  -2  -4 599.935 585.222  11
 -15  -2  -4 13408.6 1352.33  11
 -15  -2  -4 13313.7 988.472  12
 -15   2  -4 12960.6 1152.12   7
 -16  -2  -4 3090.13 586.862  12
 -16   2  -4 4284.62 775.319   7
 -16   2  -4 2222.88 574.893  11
 -16  -2  -4 4426.52 879.404  11
 -17  -2  -4 25767.3 1832.99  11
 -17  -2  -4 26181.8 1444.56  12
 -17   2  -4 27320.1 1737.58   7
 -18  -2  -4 2189.31 537.060  12
 -18  -2  -4 1716.61 656.533  11
 -18   2  -4 2793.93 706.244   7
 -19  -2  -4 873.914 488.791  12
 -19   2  -4 361.434 449.573   7
 -19  -2  -4-456.486 679.372  11
 -20   2  -4 782.549 479.466   7
 -20  -2  -4 902.638 560.511   7
 -20  -2  -4 898.628 425.537  12
 -21  -2  -4 360.539 364.865  12
 -21   2  -4 343.863 401.021   7
 -21  -2  -4 805.074 486.938   7
 -22  -2  -4 178.545 295.874  12
 -22   2  -4-90.7926 373.075   7
 -22  -2  -4 489.574 419.286   7
 -23  -2  -4-151.335 283.156  12
 -23   2  -4 239.274 337.800   7
 -23  -2  -4-85.6902 323.769   7
 -24  -2  -4-671.605 282.804  12
 -24   2  -4 29.1897 277.083   7
 -24  -2  -4-558.689 333.537   7
 -25   2  -4 209.466 256.082   7
 -25  -2  -4-6.63439 210.055   7
  27   3  -4-165.079 172.171  10
 -27   3   4 214.694 224.049  12
  26  -3  -4 1356.96 268.951  11
  26   3  -4 1348.69 282.189  10
 -26   3   4 2166.48 433.428  12
  25  -3  -4 140.046 204.912  11
  25   3  -4-261.563 254.450  10
 -25   3   4 525.722 346.299  12
  24  -3  -4 411.205 252.571  11
  24   3  -4 846.178 344.493  10
 -24   3   4 1012.56 419.024  12
  23   3  -4 7031.20 736.595  10
  23  -3  -4 5262.17 658.645  11
  23   3  -4 6202.43 600.850   9
 -23   3   4 7941.06 907.849  12
  22  -3  -4 2187.21 472.591  11
  22   3  -4 3449.60 593.629  10
  22   3  -4 3021.55 557.571   9
 -22   3   4 3003.91 673.375  12
  21  -3  -4 4286.03 677.070  11
  21   3  -4 6343.07 763.634  10
  21   3  -4 5729.60 708.103   9
 -21   3   4 6523.66 937.812  12
  20  -3  -4 3122.60 603.330  11
  20   3  -4 3416.91 585.719  10
  20   3  -4 3117.27 579.671   9
 -20   3   4 3050.39 732.206  12
  19   3  -4 38115.7 1704.32  10
  19   3  -4 34631.2 1657.54   9
 -19   3   4 38394.1 2103.31  12
  18  -3  -4 3897.62 655.929  11
  18   3  -4 3851.18 627.229  10
  18   3  -4 3082.53 694.193   9
 -18   3   4 4294.54 817.994  12
  17  -3  -4 758.517 411.294  11
  17   3  -4 1591.57 512.214  10
  17   3  -4 1112.36 481.048   9
 -17   3   4 927.501 489.153  12
  16  -3  -4 1250.65 425.043  11
  16   3  -4 1644.59 490.848  10
  16   3  -4 1351.88 514.366   9
 -16   3   4 1540.46 551.612  12
  15  -3  -4-131.729 286.791  11
  15   3  -4 893.576 430.685  10
  15   3  -4 644.775 465.057   9
 -15   3   4 647.214 407.778  12
  14  -3  -4 777.579 355.663  11
  14   3  -4 1093.87 634.803   3
  14   3  -4 1353.24 447.014  10
 -14   3   4 1202.94 763.903   2
  14   3  -4 1003.10 547.932   9
 -14   3   4 662.867 398.829  12
  13  -3  -4 4537.73 587.923  11
  13   3  -4 5765.75 667.745  10
  13   3  -4 5573.89 1024.84   3
 -13   3   4 5421.26 1179.27   2
  13   3  -4 4786.06 719.778   9
 -13   3   4 4419.67 707.571  12
 -12   3   4 10313.6 1538.79   2
  12   3  -4 12216.1 1404.14   3
  12   3  -4 11797.5 872.344  10
  12   3  -4 9814.07 894.335   9
 -12   3   4 8903.18 883.218  12
  11   3  -4 1156.70 622.326   3
  11   3  -4 446.347 355.707  10
 -11   3   4-155.773 663.609   2
  11   3  -4 95.2441 383.514   9
  10   3  -4 4073.40 853.508   3
 -10   3   4 4204.22 1006.31   2
  -9   3   4 30002.9 2374.57   2
   9   3  -4 29746.5 1972.62   3
   8   3  -4 21379.2 1616.33   3
  -8   3   4 21414.7 1963.56   2
  -7   3   4 2835.26 814.712   2
   7   3  -4 3605.50 733.854   3
  -6   3   4 1883.51 648.984   2
   6   3  -4 1774.91 554.482   3
   6   3  -4 575.608 419.261   5
   5   3  -4 12297.1 1090.30   3
   5   3  -4 10645.0 1330.27   5
  -5   3   4 12106.9 1438.14   2
   4   3  -4 14606.7 1128.03   3
   4   3  -4 13262.1 1458.23   5
  -4   3   4 16445.3 1706.85   2
   3   3  -4 12425.8 1361.15   5
  -3   3   4 13719.1 1563.07   2
  -2   3   4 387.005 433.665   2
   2   3  -4 466.940 396.265   5
   2   3  -4-34.5987 501.518   4
  -1   3   4 343.085 407.013   2
   1   3  -4 618.201 432.905   5
   1   3  -4 665.802 546.817   4
   0   3   4 1301.95 571.821   2
   0   3  -4 1557.16 526.371   5
   0   3   4 1367.99 485.854   3
   0   3  -4 1721.08 649.705   4
   1   3   4 1373.36 618.090   2
  -1   3  -4 1673.23 528.052   5
   1   3   4 1113.87 453.724   3
  -1   3  -4 1854.98 667.796   4
   2   3   4 283.816 464.285   2
  -2   3  -4 308.519 306.002   5
   2   3   4 43.4937 305.063   3
  -2   3  -4 417.027 496.120   4
   3   3   4 20864.9 1433.55   3
  -3   3  -4 21620.9 1550.99   5
  -3   3  -4 18922.5 1887.43   4
   3   3   4 22098.9 2006.31   2
  -4   3  -4 13433.0 1227.26   5
  -4   3  -4 10916.9 1484.39   4
   4   3   4 12493.3 1548.33   2
   5   3   4 32273.3 2486.51   2
  -5   3  -4 31281.6 2487.80   4
  -6   3  -4 1378.91 627.506   4
  -7   3  -4 26819.6 2372.51   4
  -7  -3  -4 20806.1 1825.62   4
  -8   3  -4 9164.23 1433.75   4
  -8  -3  -4 7775.89 1190.24   4
  -9  -3  -4 1844.80 700.085   4
  -9   3  -4 1560.94 468.935   7
  -9   3  -4 2783.64 848.642   4
 -10  -3  -4 7814.31 1261.53   4
 -10  -3  -4 10055.0 894.351  11
 -10   3  -4 10779.1 1616.82   4
 -10  -3  -4 9834.78 771.777  12
 -10   3  -4 9218.21 887.126   7
 -11  -3  -4 10216.3 1029.34  11
 -11  -3  -4 9153.91 1373.23   4
 -11   3  -4 9679.85 1546.14   4
 -11  -3  -4 10838.9 868.827  12
 -11   3  -4 11283.1 1034.52   7
 -12  -3  -4-346.406 464.020   4
 -12  -3  -4 979.542 460.421  12
 -12   3  -4 720.290 496.755   7
 -12  -3  -4 970.042 537.862  11
 -13  -3  -4 15325.8 1242.96  11
 -13  -3  -4 16572.3 1143.00  12
 -13   3  -4 17105.8 1317.17   7
 -14  -3  -4 922.943 527.225  12
 -14   3  -4 306.085 405.593   7
 -14  -3  -4 203.535 501.843  11
 -15  -3  -4 1143.23 531.921  12
 -15   3  -4 195.965 445.693   7
 -15  -3  -4 450.374 561.189  11
 -16  -3  -4 46907.1 2228.28  11
 -16  -3  -4 50715.5 1998.52  12
 -16   3  -4 51542.1 2380.62   7
 -17  -3  -4 18004.6 1408.89  11
 -17  -3  -4 21633.5 1333.11  12
 -17   3  -4 21893.7 1572.04   7
 -18  -3  -4 456.592 414.120  12
 -18   3  -4 887.634 489.700   7
 -18  -3  -4-57.2957 465.118  11
 -19  -3  -4 4393.69 629.060  12
 -19   3  -4 6018.22 860.514   7
 -20  -3  -4 1516.79 482.703  12
 -20   3  -4 421.170 379.148   7
 -21  -3  -4 1386.48 454.654  12
 -21   3  -4 1804.67 484.775   7
 -21  -3  -4 2494.79 579.757   7
 -22  -3  -4 290.932 304.747  12
 -22   3  -4 6.22025 308.195   7
 -22  -3  -4 462.773 349.408   7
 -23  -3  -4 556.476 283.495  12
 -23   3  -4 809.494 320.701   7
 -23  -3  -4 364.123 311.775   7
 -24  -3  -4-80.9092 206.510  12
 -24   3  -4-32.4391 227.671   7
 -24  -3  -4-131.582 230.703   7
  25   4  -4 3151.36 341.540  10
 -25   4   4 3462.29 484.301  12
  24   4  -4 287.079 243.374   9
  24   4  -4 268.854 226.118  10
 -24   4   4-15.5320 297.998  12
  23  -4  -4 113.507 292.560   6
  23   4  -4 789.338 304.694  10
  23   4  -4 442.436 317.550   9
 -23   4   4 539.173 393.488  12
  22  -4  -4 1377.69 423.447   6
  22   4  -4 1855.77 424.857  10
  22   4  -4 680.744 386.839   9
 -22   4   4 1120.32 488.091  12
 -21   4   4 1630.20 562.308  12
  21  -4  -4 1442.21 457.273   6
  21   4  -4 970.249 363.923  10
  21   4  -4 1601.57 485.279   9
  20   4  -4-96.6629 356.157  10
  20   4  -4 241.596 398.237   9
 -20   4   4-52.1057 472.485  12
  19   4  -4 18.2985 361.039  10
  19   4  -4 374.784 447.636   9
 -19   4   4 142.559 473.132  12
 -18   4   4 2497.85 745.287  12
  18   4  -4 3621.07 639.845  10
  18   4  -4 3282.29 691.345   9
  17   4  -4 1056.92 449.570  10
  17   4  -4 987.892 525.617   9
 -17   4   4 1070.39 612.129  12
  16   4  -4 2347.48 600.166  10
  16   4  -4 2306.23 633.762   9
 -16   4   4 972.717 560.720  12
 -15   4   4 390.680 460.386  12
  15   4  -4 431.480 458.498  10
  15   4  -4 374.840 520.212   9
  14   4  -4 770.510 441.970  10
  14   4  -4 239.966 473.613   9
 -14   4   4-166.745 452.638  12
  13   4  -4 1276.21 485.321  10
  13   4  -4 777.670 511.545   9
 -13   4   4 762.607 559.228  12
  12   4  -4 5197.17 702.802  10
  12   4  -4 4081.85 737.941   9
 -12   4   4 4192.08 819.373  12
  11   4  -4 477.856 481.869   3
  11   4  -4 269.918 372.263  10
  11   4  -4-92.8849 385.663   9
 -11   4   4 189.490 411.701  12
  10   4  -4-143.329 421.657   3
 -10   4   4-354.820 704.719   2
  10   4  -4 99.3439 362.451  10
  10   4  -4 307.544 453.772   9
 -10   4   4-416.982 390.443  12
  -9   4   4 8761.12 1411.21   2
   9   4  -4 6987.79 983.633   3
  -9   4   4 6733.41 875.205  12
   9   4  -4 8271.08 764.171  10
   9   4  -4 7308.40 808.430   9
  -8   4   4 41880.4 2891.21   2
   8   4  -4 40110.2 2205.75   3
  -8   4   4 39927.7 1907.04  12
   8   4  -4 42266.5 1614.41  10
   8   4  -4 42438.8 1725.69   9
  -7   4   4 2322.32 795.134   2
   7   4  -4 2791.34 647.799   3
   7   4  -4 1990.50 388.795  10
   7   4  -4 2784.67 757.627   5
   7   4  -4 2583.77 513.305   9
   7   4  -4 3110.98 603.371   1
  -7   4   4 3212.36 628.558  12
   6   4  -4 28593.4 1485.85   1
   6   4  -4 29104.0 1275.88  10
   6   4  -4 23874.2 2009.09   5
  -6   4   4 25878.8 2215.72   2
  -5   4   4-148.799 573.211   2
   5   4  -4 165.003 326.100   5
  -4   4   4 3540.86 882.974   2
   4   4  -4 4246.28 845.382   5
  -3   4   4-351.620 539.348   2
   3   4  -4-53.2628 358.362   5
  -2   4   4 4246.89 945.927   2
   2   4  -4 4798.87 843.505   5
  -2   4   4 3010.74 798.724   3
  -1   4   4 3771.00 923.147   2
   1   4  -4 3192.64 684.133   5
  -1   4   4 4247.17 919.027   3
   0   4   4 9782.60 1292.83   3
   0   4  -4 8697.07 1037.07   5
   0   4   4 8676.74 1299.62   2
   1   4   4-90.8607 381.513   2
   1   4   4 41.9976 318.786   3
  -1   4  -4 180.085 399.265   4
  -2   4  -4 831.753 562.930   4
   2   4   4 541.819 529.245   2
   2   4   4 16.4600 346.112   3
   3   4   4 998.935 556.004   2
   3   4   4 1192.54 494.529   3
  -3   4  -4 954.485 538.368   4
  -4  -4  -4 229.083 265.987  12
   4   4   4 135.899 430.768   2
  -4   4  -4-305.464 575.602   4
   5   4   4 2752.64 825.785   2
  -5   4  -4 3421.67 539.452   1
  -5  -4  -4 3520.09 496.218  12
  -5   4  -4 2084.53 768.233   4
  -6   4  -4 12668.6 988.307   1
  -6   4  -4 12465.1 1692.20   4
   6   4   4 11736.0 1583.04   2
  -6  -4  -4 11549.9 840.123  12
  -6   4  -4 10669.2 869.557   7
  -7   4  -4 4180.01 637.394   7
   7   4   4 3846.26 979.961   2
  -7  -4  -4 4352.96 574.168  12
  -7   4  -4 4911.04 650.874   1
  -7   4  -4 4231.14 1064.43   4
  -8  -4  -4 1720.50 412.443  12
  -8   4  -4 1375.75 440.590   7
  -8   4  -4 2374.64 513.762   1
  -9   4  -4 10715.7 1019.63   1
  -9  -4  -4 10105.1 871.111  12
  -9   4  -4 9947.84 983.096   7
 -10   4  -4 20502.3 1382.92   1
 -10  -4  -4 21041.9 1249.17  12
 -10   4  -4 17321.1 1303.61   7
 -11  -4  -4 1117.41 485.544  12
 -11   4  -4 322.666 395.546   7
 -11   4  -4 312.289 323.616   1
 -12   4  -4 15193.2 1245.19   1
 -12  -4  -4 15812.0 1142.88  12
 -12   4  -4 15582.0 1298.04   7
 -13  -4  -4 555.405 506.155  12
 -13   4  -4 241.712 431.192   7
 -13   4  -4-97.3678 285.783   1
 -14   4  -4-16.1498 301.761   1
 -14  -4  -4 581.812 524.247  12
 -14   4  -4-236.240 474.298   7
 -15   4  -4 11160.4 1054.58   1
 -15  -4  -4 12734.0 1075.09  12
 -15   4  -4 11672.1 1184.79   7
 -16  -4  -4 3877.61 700.469  12
 -16   4  -4 3254.79 708.984   7
 -17  -4  -4 10133.3 924.901  12
 -17   4  -4 10149.1 1083.88   7
 -18  -4  -4 3556.77 604.915  12
 -18   4  -4 4453.90 755.331   7
 -19  -4  -4 777.022 381.963  12
 -19   4  -4 1430.33 507.739   7
 -20  -4  -4 1200.45 384.227  12
 -20   4  -4 1040.21 419.781   7
 -21  -4  -4 301.141 317.753  12
 -21  -4  -4 717.163 354.034   7
 -21   4  -4 269.220 349.366   7
 -22  -4  -4 852.057 283.622  12
 -22   4  -4 728.924 287.898   7
 -22  -4  -4 951.859 318.994   7
 -23   4  -4 257.479 221.879   7
  23  -5  -4 2061.03 339.249   6
  23   5  -4 2079.95 274.565  10
 -23   5   4 2340.52 432.866  12
  22  -5  -4 1379.64 377.037   6
  22   5  -4 1895.55 332.212  10
  22   5  -4 1274.55 371.496   9
 -22   5   4 1967.40 470.339  12
  21  -5  -4 15053.4 970.109   6
  21   5  -4 14894.9 842.092  10
  21   5  -4 16987.6 987.100   9
 -21   5   4 16238.0 1168.41  12
 -20   5   4 209.124 429.246  12
  20  -5  -4-193.229 378.991   6
  20   5  -4-293.247 317.322  10
  20   5  -4 597.011 423.458   9
 -19   5   4 437.897 429.078  12
  19  -5  -4-97.9193 442.758   6
  19   5  -4 280.024 302.457  10
  19   5  -4-95.7447 399.423   9
  18  -5  -4 178.653 491.215   6
  18   5  -4 81.8287 331.857  10
  18   5  -4-43.8356 422.276   9
 -18   5   4 129.425 447.821  12
  17   5  -4 2160.50 529.985  10
  17   5  -4 2064.62 589.459   9
 -17   5   4 2417.78 710.290  12
  16   5  -4 2699.56 593.000  10
  16   5  -4 2808.07 653.323   9
 -16   5   4 2480.09 702.219  12
  15   5  -4 11604.1 998.252  10
  15   5  -4 12316.8 1225.45   9
 -15   5   4 9088.75 1212.28  12
 -14   5   4 195.055 512.854  12
  14   5  -4 1395.75 514.210  10
  14   5  -4 705.037 565.016   9
  13   5  -4 2941.49 628.925  10
  13   5  -4 2833.16 719.432   9
 -13   5   4 2343.04 767.675  12
 -12   5   4 13366.2 1442.60  12
  12   5  -4 15114.7 1153.04  10
  12   5  -4 14821.3 1282.79   9
  11   5  -4 8064.35 870.305  10
  11   5  -4 8207.10 997.769   9
 -11   5   4 8112.44 1092.72  12
  10   5  -4 26216.8 1455.11  10
  10   5  -4 27016.6 1627.60   9
 -10   5   4 22995.9 1796.44  12
  -9   5   4 9110.98 1183.83  12
   9   5  -4 11077.8 973.238  10
   9   5  -4 12402.2 1114.14   9
  -8   5   4 1219.82 438.173   7
   8  -5  -4 896.342 574.388   6
   8   5  -4 119.099 395.748  10
   8   5  -4 530.882 447.679   9
  -7   5   4 449.427 396.556   7
   7  -5  -4-252.283 442.134   6
   7   5  -4-351.431 439.053  10
   7   5  -4 107.058 484.177   9
   6  -5  -4 47401.8 2144.41   6
   6   5  -4 47973.0 1885.43  10
   6   5  -4 44868.7 1808.73   9
   5  -5  -4 59274.7 2329.24   6
   5   5  -4 57040.6 2040.43  10
   5   5  -4 54979.8 1874.49   9
   5   5  -4 57835.7 2310.34   1
   4   5  -4 11643.7 1044.12   1
   4  -5  -4 11748.3 1119.80   6
   4   5  -4 12428.9 976.867  10
   3   5  -4 52177.5 2075.00   1
   3  -5  -4 45864.9 1988.70   6
   3   5  -4 49048.6 1852.63  10
   2   5  -4 5074.86 677.206   1
   2   5  -4 4729.05 638.880  10
   2  -5  -4 4016.91 692.986   6
   1  -5  -4 1797.98 502.659   6
   1   5  -4 2881.40 532.830  10
  -1   5   4 1515.61 612.158   3
   1   5  -4 2059.05 465.672   1
   0   5  -4-446.311 332.327   1
   0  -5  -4-201.667 341.711  12
   0  -5  -4 330.417 408.348   6
   0   5  -4-75.6516 310.083  10
   0   5   4 533.382 480.259   3
  -1  -5  -4 1407.77 405.943  12
  -1   5  -4 1829.42 419.589   1
  -1   5  -4 1605.36 412.248  10
  -2  -5  -4 596.104 359.956  12
  -2   5  -4 418.230 285.706   1
  -2   5  -4 285.906 321.303  10
  -3  -5  -4-295.867 325.263  12
  -3   5  -4-302.246 377.615  10
  -4  -5  -4 12118.1 951.705  12
  -4   5  -4 12304.4 972.078   7
  -5   5  -4 4804.34 672.807   7
  -5  -5  -4 6146.90 723.430  12
  -6  -5  -4 27535.9 1423.86  12
  -6   5  -4 27574.1 1554.67   7
  -7  -5  -4 23725.6 1355.69  12
  -7   5  -4 24025.4 1520.41   7
  -8  -5  -4 401.408 392.723  12
  -8   5  -4 992.458 481.314   7
  -9  -5  -4 15783.4 1144.12  12
  -9   5  -4 15575.8 1290.75   7
 -10  -5  -4 4184.89 683.963  12
 -10   5  -4 3248.99 688.546   7
 -11  -5  -4 3703.48 693.088  12
 -11   5  -4 2813.60 684.307   7
 -12  -5  -4 155.837 430.650  12
 -12   5  -4 142.997 409.532   7
 -13  -5  -4 14710.8 1133.07  12
 -13   5  -4 14384.0 1295.80   7
 -14  -5  -4 8354.20 884.048  12
 -14   5  -4 8316.48 1022.89   7
 -15  -5  -4 6645.48 787.942  12
 -15   5  -4 5754.45 848.736   7
 -16  -5  -4 726.127 429.538  12
 -16   5  -4-124.656 371.362   7
 -17  -5  -4 995.116 440.198  12
 -17   5  -4 1040.25 445.117   7
 -18  -5  -4-278.732 317.958  12
 -18   5  -4-248.579 337.494   7
 -19  -5  -4 2964.59 443.154  12
 -19   5  -4 4522.09 602.646   7
 -20  -5  -4 617.881 282.535  12
 -20   5  -4 21.0535 259.100   7
 -21   5  -4 2914.66 404.293   7
  20   6  -4 3401.26 334.861  10
  20  -6  -4 3463.99 468.235   6
  20   6  -4 2792.59 396.965   9
  19  -6  -4 1329.53 418.748   6
  19   6  -4 630.533 244.090  10
  19   6  -4 1159.37 332.397   9
  18   6  -4 3699.35 447.951  10
  18  -6  -4 4074.59 620.213   6
  18   6  -4 3671.99 525.833   9
  17  -6  -4 340.630 420.377   6
  17   6  -4 230.739 303.664  10
  17   6  -4-37.0546 342.450   9
  16  -6  -4 9624.04 966.434   6
  16   6  -4 8771.39 735.728  10
  16   6  -4 9628.60 867.664   9
  15  -6  -4-168.951 456.522   6
  15   6  -4 575.608 390.359  10
  15   6  -4-102.360 394.588   9
  14  -6  -4 9744.94 1030.80   6
  14   6  -4 10397.0 873.080  10
  14   6  -4 10002.7 950.585   9
  13  -6  -4 6869.67 961.377   6
  13   6  -4 8191.61 816.842  10
  13   6  -4 7134.69 847.258   9
  12  -6  -4-137.651 512.915   6
  12   6  -4 740.240 455.775  10
  12   6  -4 0.47810 405.206   9
  11   6  -4 4289.13 672.077  10
  11  -6  -4 3991.56 841.234   6
  11   6  -4 3126.92 658.599   9
  10  -6  -4 3039.73 729.797   6
  10   6  -4 3584.02 629.128  10
  10   6  -4 3262.73 652.532   9
   9  -6  -4 40948.2 2092.39   6
   9   6  -4 39084.6 1773.01  10
   9   6  -4 40851.2 1798.59   9
   8  -6  -4 18898.3 1441.49   6
   8   6  -4 18602.6 1262.83  10
   8   6  -4 20733.8 1281.95   9
   7  -6  -4 11725.7 1188.89   6
   7   6  -4 11249.6 999.664  10
   7   6  -4 12356.2 1000.87   9
   6  -6  -4 4716.01 795.120   6
   6   6  -4 3150.88 580.017  10
   5  -6  -4 1580.16 579.996   6
   5   6  -4 1431.43 458.712  10
   4  -6  -4 2199.32 610.509   6
   4   6  -4 3107.49 627.486  10
   3   6  -4 5372.85 743.945  10
   3  -6  -4 4608.36 745.133   6
   3  -6  -4 5411.13 884.987  12
   2  -6  -4 14459.2 1112.02   6
   2  -6  -4 14293.9 1090.03  12
   2   6  -4 16015.5 1173.41  10
   1  -6  -4 3314.59 849.401  12
   1   6  -4 2306.47 538.156  10
   0  -6  -4 3604.16 602.971  12
   0   6  -4 3924.49 650.479  10
  -1  -6  -4 1666.23 521.769  12
  -1   6  -4 2126.11 533.851  10
  -2   6  -4 6047.81 773.758  10
  -2  -6  -4 8200.45 858.593  12
  -3  -6  -4 1437.25 500.931  12
  -3   6  -4 979.500 412.430  10
  -4   6  -4 2849.00 563.707   7
  -4   6  -4 3481.00 616.754  10
  -4  -6  -4 4177.28 651.017  12
  -5   6  -4 3084.94 592.563   7
  -5  -6  -4 3575.18 606.818  12
  -5   6  -4 2638.68 545.430  10
  -6   6  -4 767.068 435.468   7
  -6  -6  -4 618.554 413.888  12
  -6   6  -4 715.660 374.234  10
  -7   6  -4 4180.99 733.932   7
  -7  -6  -4 3782.43 612.883  12
  -7   6  -4 3432.04 598.493  10
  -8   6  -4 325.049 379.888   7
  -8  -6  -4 1050.27 475.184  12
  -8   6  -4 252.670 326.263  10
  -9   6  -4 1093.93 481.691   7
  -9  -6  -4 1105.57 474.896  12
  -9   6  -4 785.343 366.831  10
 -10  -6  -4 8776.52 876.022  12
 -10   6  -4 7376.64 888.598   7
 -11   6  -4 6969.42 703.805  10
 -11  -6  -4 8252.97 842.635  12
 -11   6  -4 7159.95 874.909   7
 -12   6  -4 5621.77 615.375  10
 -12  -6  -4 7050.95 781.610  12
 -12   6  -4 7528.86 863.886   7
 -13  -6  -4 677.401 430.335  12
 -13   6  -4 92.8611 342.642   7
 -13   6  -4-0.65573 233.221  10
 -14  -6  -4 583.630 404.815  12
 -14   6  -4 293.069 348.770   7
 -15  -6  -4 471.230 374.367  12
 -15   6  -4 478.543 328.061   7
 -16  -6  -4 1977.04 415.082  12
 -16   6  -4 1747.65 422.341   7
 -17  -6  -4 211.397 247.359  12
 -17   6  -4-359.331 262.144   7
 -18  -6  -4-413.520 247.561  12
 -18   6  -4 102.401 212.741   7
  16  -7  -4 4895.52 513.731   6
  16   7  -4 5489.93 386.368  10
  15  -7  -4 1599.16 420.749   6
  15   7  -4 1956.62 306.094  10
  14  -7  -4 22.9938 314.514   6
  14   7  -4 755.609 279.410  10
  13  -7  -4 527.213 359.711   6
  13   7  -4 1002.04 330.264  10
  12   7  -4 5282.30 550.440  10
  12  -7  -4 4168.36 605.878   6
  11  -7  -4 285.634 370.369   6
  11   7  -4 478.264 346.211  10
  10  -7  -4 227.035 391.121   6
  10   7  -4 652.457 370.648  10
   9  -7  -4 6934.77 761.752   6
   9   7  -4 7953.49 741.640  10
   8  -7  -4 332.835 303.131  12
   8  -7  -4 619.940 473.111   6
   8   7  -4 482.707 387.637  10
   7  -7  -4 10134.6 900.288   6
   7   7  -4 11235.0 899.879  10
   7  -7  -4 10012.6 855.834  12
   6  -7  -4 240.030 305.963  12
   6  -7  -4 598.871 429.432   6
   6   7  -4 288.048 354.184  10
   5  -7  -4-233.355 356.611  12
   5   7  -4-34.8744 374.503  10
   4   7  -4-407.729 412.319  10
   4  -7  -4 3739.23 906.917  12
   3   7  -4 26176.7 1383.62  10
   3  -7  -4 27913.7 1418.17  12
   2   7  -4 507.604 388.772  10
   2  -7  -4 6844.83 1104.19  12
   1  -7  -4 872.297 410.008  12
   1   7  -4 1410.05 465.265  10
   0  -7  -4 2662.21 591.595  12
   0   7  -4 1472.82 496.808  10
  -1   7  -4 11286.4 942.193  10
  -1  -7  -4 11584.6 935.731  12
  -2   7  -4 2015.57 503.015  10
  -2  -7  -4 3876.39 670.774  12
  -3  -7  -4 560.195 392.659  12
  -3   7  -4 505.618 353.512  10
  -4  -7  -4 671.838 358.974  12
  -4   7  -4 1826.15 470.070  10
  -5   7  -4 4369.08 600.340  10
  -5  -7  -4 4934.78 623.927  12
  -6   7  -4 320.549 292.699   7
  -6  -7  -4 45.6518 362.593  12
  -6   7  -4 452.290 314.471  10
  -7   7  -4 571.215 323.828   7
  -7  -7  -4 123.397 354.490  12
  -7   7  -4 81.7129 287.156  10
  -8   7  -4 419.602 311.435   7
  -8  -7  -4 346.152 363.364  12
  -8   7  -4 174.772 252.473  10
  -9   7  -4 3463.45 526.120   7
  -9  -7  -4 3642.75 555.716  12
  -9   7  -4 3075.41 436.983  10
 -10   7  -4 1352.57 380.769   7
 -10  -7  -4 1927.22 448.107  12
 -10   7  -4 1754.55 343.995  10
 -11   7  -4 104.452 240.696   7
 -11  -7  -4 273.159 306.494  12
 -11   7  -4-4.08219 182.475  10
 -12   7  -4 582.127 285.371   7
 -12  -7  -4 1101.26 336.383  12
 -12   7  -4 284.816 185.319  10
 -13   7  -4-195.730 206.096   7
 -13  -7  -4 445.684 265.890  12
 -14  -7  -4 13267.3 631.904  12
  10  -8  -4 3387.72 324.769  12
   9  -8  -4 778.526 224.577  12
   9   8  -4 1182.21 244.539  10
   8  -8  -4 1287.90 278.796  12
   8   8  -4 1354.17 272.531  10
   7   8  -4 3865.47 397.858  10
   7  -8  -4 3950.69 431.599  12
   6   8  -4 8530.99 557.782  10
   6  -8  -4 7319.59 539.436  12
   5   8  -4 2976.14 377.274  10
   5  -8  -4 3045.15 398.932  12
   4  -8  -4 998.185 315.948  12
   4   8  -4 303.611 243.897  10
   3  -8  -4 1124.14 325.844  12
   3   8  -4 139.420 243.584  10
   2  -8  -4 672.505 273.557  12
   2   8  -4-66.6712 226.037  10
   1  -8  -4-49.4823 288.352  12
   1   8  -4 58.0317 232.054  10
   0   8  -4 3486.56 416.330  10
   0  -8  -4 4078.46 446.029  12
  -1   8  -4 1909.90 322.924  10
  -1  -8  -4 3001.31 461.351  12
  -2  -8  -4-22.8455 252.017  12
  -2   8  -4-543.879 282.167  10
  -3  -8  -4 313.641 246.226  12
  -3   8  -4-522.902 277.384  10
  -4  -8  -4 69.3224 229.926  12
  -4   8  -4-692.945 274.798  10
  -5  -8  -4 1200.47 305.199  12
  -5   8  -4 178.376 191.841  10
  -6  -8  -4 1250.05 284.611  12
  -6   8  -4-170.107 188.602  10
  -7  -8  -4 597.441 244.298  12
  28   0  -5 169.942 205.239  11
  27   0  -5 100.696 241.357  11
  26   0  -5 57.5674 270.297  11
  26   0  -5-172.015 256.247  10
  25   0  -5 13.8663 279.706  11
  25   0  -5-47.2401 303.051  10
  24   0  -5-5.78521 317.321  10
  23   0  -5-382.614 406.905  10
  22   0  -5-261.521 399.534  10
  21   0  -5-150.425 357.626  10
  20   0  -5-159.993 354.589  10
  19   0  -5-231.664 328.635  10
  18   0  -5 60.5221 321.022  10
  17   0  -5 287.177 329.517  10
  16   0  -5 384.690 347.384  10
  15   0  -5 490.036 328.800  10
  14   0  -5 487.658 337.565  10
  14   0  -5 190.296 335.933   5
  13   0  -5 5.43978 340.440   5
  12   0  -5-33.0021 292.638   5
  11   0  -5-147.095 322.103   5
  10   0  -5 143.763 322.107   5
  -9   0   5-62.6645 345.178   2
   9   0  -5 92.2274 351.618   5
  -8   0   5-125.483 355.900   2
   8   0  -5 146.980 291.407   5
  -7   0   5 148.450 341.990   2
   7   0  -5-16.7152 321.956   5
  -6   0   5 344.439 322.262   2
   6   0  -5-92.4434 262.088   5
  -5   0   5 85.0212 274.166   2
   5   0  -5 300.166 344.130   5
  -4   0   5 28.8747 269.253   2
   4   0  -5-11.5952 314.167   5
  -3   0   5-131.001 274.767   2
   3   0  -5 46.3148 296.847   5
  -2   0   5 36.4512 318.440   2
   2   0  -5 22.7479 280.707   5
  -1   0   5 154.698 317.484   2
   1   0  -5 98.1734 315.841   5
   0   0   5-87.9768 294.236   2
   0   0  -5 308.444 334.933   5
   0   0  -5-100.974 247.268   4
   1   0   5-40.2652 302.260   2
  -1   0  -5 430.905 354.575   5
  -1   0  -5 43.2419 306.644   4
  -2   0  -5 45.8181 296.122   4
   2   0   5 6.13566 321.810   2
  -3   0  -5-206.710 389.537   4
  -4   0  -5-162.725 331.879   4
  -5   0  -5 147.173 347.875   4
  -6   0  -5-192.300 401.076   4
  -7   0  -5-117.907 397.795   4
  -8   0  -5-7.23245 479.347   4
  -9   0  -5-205.079 489.377   4
 -10   0  -5-143.298 488.235   4
 -10   0  -5-623.626 450.536  11
 -11   0  -5-120.219 587.294   4
 -11   0  -5 545.094 489.634  11
 -12   0  -5 115.132 468.925   4
 -12   0  -5-2.25149 551.032  11
 -13   0  -5 262.342 625.582  11
 -13   0  -5 772.565 474.826   7
 -14   0  -5 934.561 631.450  11
 -14   0  -5 539.962 499.850   7
 -15   0  -5 413.958 628.484  11
 -15   0  -5 11.1833 417.195   7
 -16   0  -5 619.798 700.456  11
 -16   0  -5 112.212 430.230   7
 -17   0  -5-313.880 550.296  11
 -17   0  -5 729.759 547.215   7
 -18   0  -5-282.986 651.190  11
 -18   0  -5 87.6971 404.098   7
 -19   0  -5-585.838 648.517  11
 -19   0  -5 36.2587 448.842   7
 -20   0  -5-799.346 668.130  11
 -20   0  -5 139.058 439.051   7
 -21   0  -5-589.409 471.794   7
 -22   0  -5-239.802 369.978   7
 -23   0  -5 448.177 354.368   7
 -24   0  -5 3.17319 249.289   7
 -25   0  -5 295.946 218.458   7
  28  -1  -5 238.184 178.406  11
  27  -1  -5 6986.59 655.295  11
  27   1  -5 6809.20 572.337  11
  27   1  -5 8576.98 632.124  10
  26  -1  -5-116.019 271.092  11
  26   1  -5 255.958 241.299  11
  26   1  -5 298.552 260.646  10
  25   1  -5 6078.55 743.370  11
  25   1  -5 7469.94 728.827  10
  25  -1  -5 6520.22 796.580  11
  24  -1  -5 439.046 355.637  11
  24   1  -5 921.450 400.745  11
  24   1  -5 510.321 322.298  10
  23  -1  -5 1380.63 525.144  11
  23  -1  -5 1057.40 405.758  10
  23   1  -5 1026.27 414.832  10
  22  -1  -5 4381.95 710.509  10
  22   1  -5 5199.21 731.744  10
  21  -1  -5 164.575 292.779  10
  21   1  -5 312.222 339.485  10
  20  -1  -5 1323.58 468.783  10
  20   1  -5 2068.83 520.567  10
  19  -1  -5-135.506 376.161  10
  19   1  -5 534.794 430.124  10
  18  -1  -5 5656.30 735.910  10
  18   1  -5 7535.18 803.285  10
  17  -1  -5 4598.08 643.250  10
  17   1  -5 9300.54 822.464  10
  16  -1  -5 357.868 304.520  10
  16   1  -5 383.451 346.968  10
  15  -1  -5 1724.09 415.407  10
  15   1  -5 1706.91 416.395  10
  15   1  -5 1766.98 441.792   9
 -15   1   5 2008.18 695.500   2
  14  -1  -5 3436.74 470.512  10
  14   1  -5 3429.81 495.730  10
  14   1  -5 3950.70 551.048   9
 -14   1   5 4134.14 898.464   2
 -13   1   5 1889.12 666.024   2
 -12   1   5 33221.1 2316.30   2
 -11   1   5 12878.6 1442.03   2
  11   1  -5 11561.6 1477.66   5
 -10   1   5 1134.89 539.814   2
  10   1  -5 497.362 500.553   5
  -9   1   5 72190.6 3086.59   2
   9  -1  -5 73384.3 2771.59   5
   9   1  -5 70011.7 3439.34   5
  -8   1   5 317.513 475.793   2
   8  -1  -5-23.3135 216.543   5
   8   1  -5-13.1804 373.062   5
  -7   1   5 2123.03 611.252   2
   7  -1  -5 1804.25 479.426   5
   7   1  -5 1762.99 631.783   5
   6  -1  -5 90101.1 3022.93   5
   6   1  -5 92845.7 3723.93   5
  -6   1   5 91301.1 3308.23   2
   5  -1  -5 18353.5 1372.98   5
   5   1  -5 19527.3 1682.34   5
  -5   1   5 17902.4 1475.82   2
   4  -1  -5 54203.3 2317.12   5
   4   1  -5 53835.1 2759.95   5
  -4   1   5 56705.5 2600.37   2
   3  -1  -5 16795.9 1307.29   5
   3   1  -5 18351.0 1616.45   5
   3   1  -5 18090.0 1353.10   4
  -3   1   5 17863.2 1485.83   2
   2  -1  -5 15857.0 1278.40   5
   2   1  -5 18101.0 1572.00   5
   2   1  -5 18525.5 1420.81   4
  -2   1   5 17418.4 1466.42   2
  -1   1   5 6.22865 345.368   2
   1   1  -5-234.073 379.950   5
   1   1  -5 241.862 316.136   4
   0   1   5 2404.79 564.309   2
   0   1  -5 2065.61 593.467   5
   0   1  -5 2455.28 608.983   4
   1   1   5-207.168 407.503   2
  -1   1  -5 552.720 380.060   5
  -1   1  -5 448.634 400.183   4
   2   1   5 1727.95 540.198   2
  -2   1  -5 1405.38 505.869   5
  -2   1  -5 1445.55 566.755   4
  -3  -1  -5 632.380 361.251   4
   3   1   5 325.223 392.493   2
  -3   1  -5 286.496 407.754   4
  -4   1  -5 14109.7 1479.09   4
  -4  -1  -5 14554.0 1312.59   4
  -5   1  -5 39609.3 2518.87   4
  -5  -1  -5 40855.0 2329.29   4
  -6  -1  -5 38763.7 2421.57   4
  -6   1  -5 37253.3 2558.02   4
  -7   1  -5 3916.04 966.960   4
  -7  -1  -5 4996.17 974.306   4
  -8   1  -5 21496.5 2079.86   4
  -8  -1  -5 21937.8 2014.35   4
  -9   1  -5 4418.47 1032.47   4
  -9  -1  -5 3782.05 997.557   4
 -10   1  -5 26017.3 1305.01   7
 -10   1  -5 26845.6 1382.79  11
 -10  -1  -5 29784.4 1533.75  11
 -10  -1  -5 24536.0 2299.03   4
 -10   1  -5 25782.7 2385.28   4
 -11   1  -5-375.315 564.762   4
 -11  -1  -5 622.879 669.459   4
 -11   1  -5 1345.88 540.166  11
 -11   1  -5 628.925 360.577   7
 -11  -1  -5 665.249 509.431  11
 -12   1  -5 1550.09 740.019   4
 -12  -1  -5 3105.85 931.222   4
 -12   1  -5 3796.38 748.378  11
 -12   1  -5 2365.46 554.556   7
 -12  -1  -5 3398.87 775.045  11
 -13   1  -5 474.366 551.721  11
 -13  -1  -5 903.761 641.960  11
 -13   1  -5 433.716 452.095   7
 -14   1  -5 12100.4 1103.66   7
 -14   1  -5 11449.4 1172.50  11
 -14  -1  -5 13144.9 1345.69  11
 -15   1  -5 48258.1 2178.54   7
 -15   1  -5 50331.4 2293.24  11
 -15  -1  -5 49103.6 2434.70  11
 -16   1  -5 13637.5 1193.73   7
 -16   1  -5 14298.6 1297.83  11
 -16  -1  -5 14814.9 1506.14  11
 -17   1  -5 949.477 533.383  11
 -17  -1  -5 1277.24 712.007  11
 -17   1  -5 1210.89 485.559   7
 -17  -1  -5 2340.56 707.104   7
 -18   1  -5 902.325 534.553  11
 -18   1  -5 1961.62 567.200   7
 -18  -1  -5 1491.58 715.361  11
 -19  -1  -5 13312.1 1245.16   7
 -19   1  -5 11366.3 1122.31   7
 -20  -1  -5 21176.2 1473.52   7
 -20   1  -5 19949.4 1392.34   7
 -21  -1  -5-210.909 385.753   7
 -21   1  -5 420.063 401.226   7
 -22  -1  -5 1725.67 498.417   7
 -22   1  -5 2110.07 500.044   7
 -23   1  -5 279.741 325.387   7
 -23  -1  -5-249.062 343.371   7
 -24   1  -5 1663.98 352.028   7
 -24  -1  -5 1790.67 389.146   7
 -25   1  -5 84.5053 212.372   7
  27  -2  -5 2254.74 340.750  11
  27   2  -5 3418.09 362.244  10
  26   2  -5 30.1839 156.695  11
  26  -2  -5 21.5443 222.641  11
  26   2  -5-343.995 260.201  10
  25  -2  -5 1935.68 434.961  11
  25   2  -5 1299.80 314.528  11
  24  -2  -5-79.2685 279.346  11
  24   2  -5 39.1354 210.550  11
  24   2  -5-110.163 300.336  10
  23  -2  -5 1696.50 481.481  11
  23   2  -5 1547.87 431.865  11
  23   2  -5 2245.79 490.890  10
  22  -2  -5 880.867 434.635  11
  22   2  -5 585.483 340.006  11
  22   2  -5 1055.36 459.701  10
  21  -2  -5 2214.02 611.135  11
  21   2  -5 1001.89 466.619  11
  21   2  -5 2079.05 566.995  10
  20  -2  -5 2148.79 589.284  11
  20   2  -5 2829.44 632.510  10
  20   2  -5 1972.17 471.354   9
  19  -2  -5 9709.17 1079.47  11
  19  -2  -5 8819.00 887.129  10
  19   2  -5 12348.1 1009.61  10
  19   2  -5 10580.0 895.722   9
  18  -2  -5 462.119 385.003  11
  18  -2  -5 273.263 328.567  10
  18   2  -5 308.252 402.859  10
  18   2  -5 271.474 411.243   9
  17  -2  -5 34024.9 1876.49  11
  17  -2  -5 30034.6 1559.74  10
  17   2  -5 36034.4 1597.94  10
  17   2  -5 35767.7 1644.55   9
  16  -2  -5 27154.9 1684.66  11
  16  -2  -5 25699.3 1352.59  10
  16   2  -5 28772.1 1394.07  10
  16   2  -5 30299.1 1526.16   9
  15  -2  -5 20097.1 1422.98  11
  15  -2  -5 19954.6 1257.40   6
  15  -2  -5 16039.1 1052.57  10
  15   2  -5 19145.3 1148.31  10
  15   2  -5 18972.8 1246.19   9
  14  -2  -5 5586.88 810.561  11
  14  -2  -5 4724.51 554.217  10
  14   2  -5 5648.29 685.005  10
  14   2  -5 5563.34 938.475   3
  14  -2  -5 6001.64 740.544   6
  14   2  -5 5352.95 793.073   9
 -14   2   5 5625.63 1130.93   2
  13  -2  -5 1359.46 443.718  11
  13   2  -5 1268.43 545.425   3
  13  -2  -5 1508.03 483.036   6
  13   2  -5 2350.49 479.584  10
 -13   2   5 2576.94 842.072   2
  13   2  -5 2276.11 596.295   9
  12  -2  -5 834.599 397.090  11
  12   2  -5 132.578 424.487   3
  12  -2  -5 1005.28 446.970   6
  12   2  -5 1248.91 390.011  10
 -12   2   5 805.112 586.185   2
  12   2  -5 229.813 392.858   9
 -11   2   5 45686.4 2904.31   2
  11   2  -5 44975.4 2390.58   3
  11   2  -5 45447.0 1692.83   9
  10   2  -5-156.276 393.759   3
 -10   2   5 595.841 542.013   2
  10   2  -5-282.617 406.241   5
  -9   2   5 11996.4 1480.75   2
   9   2  -5 11105.7 1122.39   3
   9   2  -5 10479.9 1429.77   5
  -8   2   5 57.0098 450.667   2
   8   2  -5-32.2420 346.022   5
   7   2  -5 56439.9 3148.34   5
  -7   2   5 59314.4 3063.76   2
   6   2  -5 19107.3 1805.61   5
  -6   2   5 18640.2 1725.33   2
   5   2  -5 78311.9 3544.45   5
  -5   2   5 78983.2 3532.77   2
  -4   2   5 10086.9 1316.56   2
   4   2  -5 10316.2 1276.69   5
  -3   2   5 484.536 510.928   2
   3   2  -5 195.761 322.077   5
   3   2  -5 370.174 379.968   4
   2   2  -5 627.885 423.346   4
  -2   2   5-53.8488 365.276   2
   2   2  -5 498.626 390.154   5
  -1   2   5 1637.13 626.140   2
   1   2  -5 1914.60 603.974   5
   1   2  -5 1774.43 594.159   4
   0   2   5 473.576 425.678   2
   0   2  -5 566.605 341.391   5
   0   2  -5 400.613 354.976   4
  -1   2  -5 11934.4 1318.46   5
  -1   2  -5 11445.7 1367.88   4
   1   2   5 12775.9 1507.41   2
  -2   2  -5 18810.6 1608.68   5
  -2   2  -5 18913.7 1756.17   4
   2   2   5 19942.0 1873.53   2
   3   2   5 996.880 571.555   2
  -3   2  -5 870.392 434.845   5
  -3   2  -5 1210.86 572.767   4
   4   2   5 12397.6 1533.59   2
  -4   2  -5 10351.0 1402.45   4
   5   2   5 30183.8 2414.93   2
  -5   2  -5 29511.6 2333.86   4
  -6   2  -5 39.7528 411.599   4
  -7   2  -5 10684.6 1500.35   4
  -8  -2  -5 1428.67 459.164  11
  -8   2  -5 1137.93 682.266   4
  -9   2  -5 1213.31 630.049   4
  -9  -2  -5 807.801 508.571   4
  -9   2  -5 826.674 326.195   7
  -9  -2  -5 422.038 507.180  11
 -10  -2  -5 6809.82 1192.45   4
 -10  -2  -5 10087.9 1020.18  11
 -10   2  -5 10402.0 1622.48   4
 -10   2  -5 9578.01 853.153   7
 -11   2  -5 3106.38 906.882   4
 -11  -2  -5 1490.03 751.141   4
 -11   2  -5 1787.05 471.112   7
 -11  -2  -5 2543.69 688.478  11
 -12  -2  -5 24544.6 1682.15  11
 -12   2  -5 23458.3 1456.53   7
 -13  -2  -5 1161.84 696.561  11
 -13   2  -5-125.227 421.120   7
 -14   2  -5 1023.09 442.958   7
 -14  -2  -5 768.525 618.847  11
 -15  -2  -5 12147.1 1320.85  11
 -15   2  -5 13477.7 1202.11   7
 -16  -2  -5 29639.7 1984.01  11
 -16   2  -5 28182.9 1710.06   7
 -17  -2  -5 6184.21 1054.24  11
 -17   2  -5 7362.71 940.845   7
 -18  -2  -5 14029.5 1423.26  11
 -18   2  -5 15931.1 1280.44   7
 -19   2  -5 2736.81 614.208   7
 -19  -2  -5 1044.35 569.345  11
 -19  -2  -5 2721.02 697.334   7
 -20  -2  -5 4337.66 733.583   7
 -20   2  -5 3927.56 674.413   7
 -20  -2  -5 1955.50 550.307  11
 -21  -2  -5 6503.61 830.344   7
 -21   2  -5 7236.36 799.180   7
 -22   2  -5-33.3086 290.320   7
 -22  -2  -5 290.423 342.085   7
 -23   2  -5 2060.66 404.095   7
 -23  -2  -5 1294.23 356.176   7
 -24   2  -5-76.2203 225.642   7
 -24  -2  -5 15.3528 209.704   7
  26   3  -5 598.364 204.640  10
  25  -3  -5 1933.73 332.378  11
  25   3  -5 2764.40 384.187  10
 -25   3   5 3209.74 406.124  12
  24   3  -5 6665.02 622.140  10
 -24   3   5 7926.60 688.561  12
  23  -3  -5 178.410 271.699  11
  23   3  -5 745.219 348.612  10
 -23   3   5 331.099 328.637  12
  22  -3  -5 398.876 274.433  11
  22   3  -5 947.842 410.270  10
 -22   3   5 451.092 381.992  12
  21  -3  -5 224.722 306.652  11
  21   3  -5 920.072 456.662  10
  21   3  -5 81.4756 335.628   9
 -21   3   5 627.380 440.380  12
  20  -3  -5 1260.84 421.969  11
  20   3  -5 1531.06 458.673  10
  20   3  -5 2033.56 509.028   9
 -20   3   5 2687.08 630.841  12
  19  -3  -5 5225.03 737.227  11
  19  -3  -5 8740.95 898.703   6
  19   3  -5 6637.95 789.580  10
  19   3  -5 6565.28 817.432   9
 -19   3   5 8046.65 935.598  12
 -18   3   5 23434.5 1556.90  12
  18  -3  -5 23098.8 1394.73   6
  18   3  -5 21542.5 1302.45  10
  18  -3  -5 19432.8 1316.06  11
  18   3  -5 21638.5 1358.83   9
  17  -3  -5 6188.24 780.784  11
  17  -3  -5 7962.84 917.180   6
  17   3  -5 6694.93 785.499  10
  17   3  -5 5985.72 822.160   9
 -17   3   5 6537.12 899.329  12
  16  -3  -5 5169.63 737.620  11
  16  -3  -5 6989.66 890.186   6
  16   3  -5 6905.91 794.487  10
  16   3  -5 5944.18 815.888   9
 -16   3   5 4779.48 783.435  12
  15  -3  -5 13489.3 1115.67  11
  15  -3  -5 13785.6 1206.12   6
  15   3  -5 13620.1 1047.09  10
  15   3  -5 13107.2 1120.50   9
 -15   3   5 10882.1 1064.52  12
  14  -3  -5 181.860 311.967  11
  14  -3  -5 86.2118 490.466   6
  14   3  -5 404.000 403.889  10
  14   3  -5 229.444 461.871   9
 -14   3   5 381.490 367.822  12
  13  -3  -5 35129.1 1866.03   6
  13   3  -5 39226.2 1590.12  10
  13   3  -5 34454.9 1725.50   9
 -13   3   5 33460.5 1681.57  12
  13  -3  -5 35316.8 1694.85  11
  12  -3  -5 287.832 296.059  11
  12   3  -5-105.592 332.674   3
  12  -3  -5-13.5971 475.920   6
  12   3  -5 432.537 405.653  10
  12   3  -5 138.444 422.047   9
  11  -3  -5 587.480 312.144  11
  11  -3  -5 763.924 522.301   6
  11   3  -5 887.988 387.758  10
 -11   3   5 1.36939 526.143   2
  11   3  -5-123.389 520.232   5
  11   3  -5 969.191 486.275   9
 -10   3   5 21873.6 2130.06   2
  10  -3  -5 18815.2 1129.54  11
  10  -3  -5 21302.8 1420.37   6
  10   3  -5 21408.2 1115.02  10
  10   3  -5 18729.7 1997.13   5
  10   3  -5 21015.5 1267.71   9
  -9   3   5 28926.0 2429.16   2
   9   3  -5 28090.9 1627.50   1
   9  -3  -5 24916.6 1245.33  11
   9  -3  -5 29240.1 1589.86   6
   9   3  -5 28697.9 1206.75  10
   9   3  -5 26731.6 2309.19   5
   9   3  -5 25007.9 1364.02   9
   8   3  -5 9879.27 973.810   1
   8  -3  -5 7940.78 885.840   6
   8   3  -5 9697.49 698.696  10
   8   3  -5 9503.64 1389.80   5
   8   3  -5 9316.80 835.430   9
  -8   3   5 8385.91 1343.96   2
   7   3  -5 37231.6 1738.00   1
   7  -3  -5 36281.0 1675.69   6
   7   3  -5 34479.0 2505.79   5
  -7   3   5 34383.2 2590.96   2
  -6   3   5 3965.56 930.754   2
   6   3  -5 3565.68 852.594   5
   5   3  -5 13870.0 1552.51   5
  -5   3   5 13694.2 1622.94   2
   4   3  -5 34402.3 2349.29   5
  -4   3   5 33414.1 2478.26   2
  -3   3   5 653.115 537.091   2
   3   3  -5 992.746 500.247   5
   2   3  -5 15537.3 1556.25   5
  -2   3   5 15606.8 1746.95   2
  -1   3   5 5296.85 1066.11   2
   1   3  -5 4428.00 844.069   5
   1   3  -5 5729.97 1085.08   4
   0   3  -5 39715.9 2371.92   5
   0   3  -5 37972.4 2626.51   4
   0   3   5 39531.4 2753.09   2
   1   3   5-103.363 413.125   2
  -1   3  -5 209.353 352.906   5
  -1   3  -5 310.563 515.318   4
   2   3   5 2229.26 725.947   2
  -2   3  -5 4117.87 790.069   5
  -2   3  -5 2680.60 755.875   4
   3   3   5 4130.29 987.738   2
  -3   3  -5 4458.69 823.480   5
  -3   3  -5 3674.30 912.503   4
   4   3   5 1625.93 748.454   2
  -4   3  -5 1165.48 388.274   1
  -4   3  -5 933.290 514.919   4
  -5   3  -5 353.732 311.027   1
  -5  -3  -5 1000.31 371.577  11
   5   3   5 1201.49 669.273   2
  -5  -3  -5 888.637 510.785   6
  -5   3  -5 538.497 494.734   4
  -6  -3  -5 7429.94 729.553  11
  -6  -3  -5 6428.06 759.298   6
  -6   3  -5 6713.67 843.594   1
   6   3   5 6991.36 1291.92   2
  -6   3  -5 6536.49 1229.75   4
  -7   3  -5 907.587 359.313   7
  -7   3  -5 655.963 347.646   1
  -7  -3  -5 1269.11 441.200  11
   7   3   5 556.664 538.532   2
  -7  -3  -5 1152.89 539.616   6
  -7   3  -5 763.919 597.971   4
  -8   3  -5 2801.61 502.500   7
  -8  -3  -5 1737.92 472.738  11
   8   3   5 3089.80 963.080   2
  -8  -3  -5 3044.54 705.482   6
  -8   3  -5 3448.67 948.316   4
  -9   3  -5 130.205 314.779   7
  -9  -3  -5 234.053 386.317  11
 -10  -3  -5 394.952 365.373  12
 -10   3  -5-38.7087 344.616   7
 -10  -3  -5 289.452 493.586  11
 -11  -3  -5 4314.57 593.313  12
 -11  -3  -5 5110.36 850.707  11
 -11   3  -5 3753.99 666.558   7
 -12  -3  -5 10113.7 1152.73  11
 -12  -3  -5 11710.7 873.572  12
 -12   3  -5 10055.2 994.475   7
 -13  -3  -5 3833.68 580.795  12
 -13   3  -5 3967.01 700.038   7
 -13  -3  -5 3336.12 773.074  11
 -14  -3  -5 1005.55 447.562  12
 -14   3  -5 1168.00 521.735   7
 -14  -3  -5 1624.98 659.325  11
 -15  -3  -5 106.511 362.883  12
 -15   3  -5 290.996 455.744   7
 -15  -3  -5 1413.11 669.992  11
 -16  -3  -5 1605.11 475.102  12
 -16   3  -5 2474.12 599.828   7
 -16  -3  -5 1328.32 576.999  11
 -17  -3  -5 700.520 378.931  12
 -17   3  -5 1647.19 560.286   7
 -17  -3  -5 266.322 484.652  11
 -18  -3  -5 825.071 358.503  12
 -18   3  -5 296.201 415.221   7
 -18  -3  -5-497.010 563.886  11
 -19  -3  -5 1565.97 400.173  12
 -19   3  -5 1145.54 432.565   7
 -20   3  -5 1519.97 435.128   7
 -20  -3  -5 2084.98 543.090   7
 -20   3  -5 878.538 345.040   1
 -21  -3  -5 3658.15 569.981   7
 -21   3  -5 4403.80 588.997   7
 -22   3  -5 2020.73 386.760   7
 -22  -3  -5 1896.73 390.107   7
 -23   3  -5 230.274 226.882   7
 -23  -3  -5 4.38940 194.797   7
 -24   4   5 4740.09 455.567  12
  24   4  -5 5249.72 436.268  10
  23   4  -5 333.943 256.542  10
 -23   4   5 47.3327 283.389  12
  22   4  -5 5255.04 561.985  10
  22  -4  -5 4031.87 498.091   6
 -22   4   5 4798.04 640.190  12
  21  -4  -5 5475.64 637.212   6
  21   4  -5 6210.50 665.479  10
  21   4  -5 5047.54 639.635   9
 -21   4   5 6120.72 743.300  12
  20  -4  -5 7238.54 793.972   6
  20   4  -5 6430.26 697.482  10
  20   4  -5 7569.75 794.683   9
 -20   4   5 8087.37 908.953  12
  19  -4  -5 250.774 386.803   6
  19   4  -5 240.114 358.396  10
  19   4  -5 181.514 390.408   9
 -19   4   5 395.111 377.924  12
  18  -4  -5 131.770 432.807   6
  18   4  -5 124.128 374.194  10
  18   4  -5 127.133 407.532   9
 -18   4   5 183.889 397.793  12
  17  -4  -5 1340.92 581.613   6
  17   4  -5 1243.04 492.236  10
  17   4  -5 1439.89 525.806   9
 -17   4   5 1554.97 568.459  12
  16  -4  -5 25056.0 1628.42   6
  16   4  -5 22817.6 1345.93  10
  16   4  -5 25425.6 1577.33   9
 -16   4   5 22826.6 1623.37  12
  15  -4  -5 6439.91 951.084   6
  15   4  -5 8455.36 853.845  10
  15   4  -5 8184.79 982.558   9
 -15   4   5 6647.96 955.191  12
  14  -4  -5 1307.40 590.166   6
  14   4  -5 2413.00 570.939  10
  14   4  -5 1015.64 544.361   9
 -14   4   5 840.561 507.476  12
  13  -4  -5 161.868 463.077   6
  13   4  -5 419.603 465.114  10
  13   4  -5-3.77368 482.244   9
 -13   4   5-107.018 452.820  12
  12  -4  -5 1619.07 618.013   6
  12   4  -5 2670.57 580.507  10
  12   4  -5 1605.49 584.690   9
 -12   4   5 1394.96 597.324  12
  11  -4  -5 3429.86 764.830   6
  11   4  -5 3685.74 614.525  10
  11   4  -5 3270.91 665.611   9
 -11   4   5 2886.74 676.605  12
  10   4  -5 6028.65 712.661  10
  10  -4  -5 4202.01 788.407   6
  10   4  -5 5537.94 813.680   9
 -10   4   5 4710.60 777.477  12
   9  -4  -5 33006.2 1867.64   6
   9   4  -5 31988.7 1439.44  10
   9   4  -5 30472.1 1608.28   9
  -9   4   5 28855.2 1672.08  12
   8  -4  -5 2154.24 685.727   6
   8   4  -5 1797.63 459.687  10
   8   4  -5 2531.99 657.662   1
   8   4  -5 1627.68 543.288   9
  -8   4   5 2050.74 545.523  12
   7   4  -5 34164.8 1875.17   1
   7  -4  -5 32789.2 1824.33   6
   7   4  -5 32642.5 1435.00  10
   7   4  -5 31199.5 2303.59   5
   7   4  -5 32032.7 1581.82   9
   6   4  -5 8795.55 984.448   1
   6  -4  -5 8521.84 987.066   6
   6   4  -5 9176.21 775.965  10
   6   4  -5 8447.92 1236.30   5
   6   4  -5 9940.28 878.965   9
   5   4  -5 9271.20 985.420   1
   5  -4  -5 10148.3 1049.07   6
   5   4  -5 10351.2 788.354  10
   5   4  -5 9911.91 1287.38   5
   5   4  -5 10447.3 864.288   9
  -5   4   5 10220.3 1467.10   2
   4   4  -5-160.456 370.165   1
  -4   4   5 142.272 481.966   2
   4  -4  -5 104.996 427.450   6
   4   4  -5 744.615 308.014  10
   4   4  -5 556.420 442.808   5
   4   4  -5 637.223 378.557   9
   3   4  -5 653.055 360.961   1
  -3   4   5 626.443 486.862   2
   3  -4  -5 1208.12 536.789   6
   3   4  -5 1710.99 403.167  10
   3   4  -5 1079.91 480.087   5
  -3   4   5 782.227 450.462   3
   2   4  -5-299.619 380.268   1
  -2   4   5 595.558 554.542   2
   2  -4  -5 225.270 471.264   6
   2   4  -5 374.123 296.422  10
   2   4  -5 497.376 387.539   5
   1  -4  -5 237.594 267.989  12
   1   4  -5-193.751 375.648   1
  -1   4   5 178.677 436.258   2
   1  -4  -5 315.511 431.130   6
   1   4  -5 466.903 316.166  10
   1   4  -5 180.586 272.070   5
   0   4  -5 6012.48 783.588   1
   0  -4  -5 7321.27 865.817   6
   0   4   5 6033.95 1227.45   2
   0   4  -5 6059.77 572.067  10
   0  -4  -5 5300.97 528.189  12
  -1  -4  -5 2182.37 354.217  12
   1   4   5 2666.65 799.102   2
  -1  -4  -5 2353.57 531.971   6
  -1   4  -5 3907.73 648.623   1
  -1   4  -5 2596.89 410.463  10
  -1   4  -5 3105.43 867.640   4
  -2  -4  -5 8839.21 920.127   6
  -2   4  -5 9287.91 983.644   1
  -2   4  -5 8455.03 684.214  10
  -2   4  -5 7934.27 1362.10   4
   2   4   5 7944.12 1361.48   2
  -2  -4  -5 7615.75 646.305  12
  -3  -4  -5 7077.04 1017.09   6
  -3   4  -5 5834.31 776.920   1
  -3  -4  -5 6103.67 603.350  12
  -3   4  -5 7113.54 1275.41   4
  -4  -4  -5 14258.4 1089.82   6
  -4   4  -5 16387.6 1288.90   1
  -4  -4  -5 15630.0 936.868  12
  -5  -4  -5 691.088 314.401  12
  -5   4  -5 1239.64 463.611   1
  -5  -4  -5 919.645 537.603   6
  -6  -4  -5 4694.19 554.741  12
  -6   4  -5 6075.76 826.905   1
  -7   4  -5 4866.72 766.197   1
  -7  -4  -5 5664.70 637.355  12
  -7   4  -5 5328.10 691.688   7
  -8  -4  -5 1793.83 449.859  12
  -8   4  -5 2565.91 548.567   7
  -8   4  -5 2083.15 551.048   1
  -9   4  -5 21847.0 1559.31   1
  -9  -4  -5 22075.2 1222.27  12
  -9   4  -5 20101.1 1324.61   7
 -10   4  -5 4016.35 675.409   7
 -10   4  -5 5055.06 819.680   1
 -10  -4  -5 5738.90 701.723  12
 -11   4  -5 6811.84 925.966   1
 -11  -4  -5 7153.36 781.159  12
 -11   4  -5 6857.05 833.496   7
 -12  -4  -5 910.118 376.908  12
 -12   4  -5 33.8987 367.859   7
 -12  -4  -5 491.311 447.807  11
 -12   4  -5-3.88904 359.081   1
 -13  -4  -5 2737.91 552.315  12
 -13   4  -5 1656.37 497.531   7
 -13  -4  -5 1697.48 568.884  11
 -13   4  -5 1603.23 512.313   1
 -14  -4  -5 3762.86 602.655  12
 -14   4  -5 2119.81 552.466   7
 -14   4  -5 2441.48 548.564   1
 -14  -4  -5 2690.67 572.250  11
 -15   4  -5 7.79781 254.014   1
 -15  -4  -5 283.958 369.916  12
 -15   4  -5-39.5867 361.747   7
 -15  -4  -5-411.188 380.535  11
 -16  -4  -5-147.827 304.589  12
 -16   4  -5 110.558 376.040   7
 -16  -4  -5-522.199 431.443  11
 -16   4  -5 89.2585 253.494   1
 -17  -4  -5-114.339 324.294  12
 -17   4  -5-135.123 335.090   7
 -17   4  -5-222.672 229.860   1
 -18  -4  -5 1659.97 397.926  12
 -18   4  -5 2556.61 529.440   7
 -18   4  -5 1995.95 380.621   1
 -19  -4  -5 3956.63 454.762  12
 -19   4  -5 4101.63 581.717   7
 -20  -4  -5 140.043 206.556  12
 -20   4  -5 268.798 262.715   7
 -20  -4  -5 686.138 360.513   7
 -21  -4  -5 2935.40 414.561   7
 -21   4  -5 3500.53 444.862   7
  22   5  -5 686.988 232.234  10
  21  -5  -5 1029.36 328.211   6
  21   5  -5 1781.73 318.402  10
  20  -5  -5-4.13242 329.909   6
  20   5  -5-515.617 318.014  10
  19  -5  -5-117.407 361.887   6
  19   5  -5-399.635 326.671  10
  19   5  -5-241.403 349.016   9
 -19   5   5 21.2057 338.232  12
  18  -5  -5 2454.24 579.780   6
  18   5  -5 1928.87 437.652  10
  18   5  -5 1511.91 472.018   9
 -18   5   5 2726.98 578.137  12
  17  -5  -5 7501.07 893.024   6
  17   5  -5 6892.49 735.902  10
  17   5  -5 7175.26 828.897   9
 -17   5   5 7670.82 909.189  12
  16  -5  -5 262.923 474.900   6
  16   5  -5 968.718 439.679  10
  16   5  -5 275.139 424.633   9
 -16   5   5 83.3835 397.660  12
  15  -5  -5 370.209 532.551   6
  15   5  -5 609.334 453.092  10
  15   5  -5 493.935 465.930   9
 -15   5   5 32.1866 414.669  12
  14  -5  -5 53.2836 502.320   6
  14   5  -5 319.844 449.725  10
  14   5  -5 329.153 486.416   9
 -14   5   5-4.00554 413.095  12
  13  -5  -5 2892.01 781.456   6
  13   5  -5 2876.98 592.176  10
  13   5  -5 1956.13 661.491   9
  12  -5  -5 885.691 578.676   6
  12   5  -5 1342.59 537.487  10
  12   5  -5 1718.10 625.489   9
  11  -5  -5 17620.2 1498.48   6
  11   5  -5 18204.5 1213.89  10
  11   5  -5 17729.8 1342.60   9
  10  -5  -5 6743.15 1026.18   6
  10   5  -5 7416.10 815.565  10
  10   5  -5 7424.95 915.059   9
   9  -5  -5-288.781 560.225   6
   9   5  -5 425.213 432.208  10
   9   5  -5 197.023 468.669   9
   8  -5  -5 9717.09 1185.39   6
   8   5  -5 10190.4 922.464  10
   8   5  -5 10671.0 998.157   9
   7  -5  -5 1724.20 700.022   6
   7   5  -5 1676.33 481.145  10
   7   5  -5 2482.36 607.312   9
   6  -5  -5 43841.0 2198.56   6
   6   5  -5 39147.3 1689.42  10
   6   5  -5 40468.5 1765.43   9
   5   5  -5 25741.0 1697.92   1
   5  -5  -5 25716.2 1664.68   6
   5   5  -5 24854.7 1354.78  10
   4  -5  -5 2886.68 693.358   6
   4   5  -5 2807.95 536.339  10
   4   5  -5 2811.10 650.500   1
   3   5  -5 14054.6 1219.51   1
   3  -5  -5 14518.5 1222.78   6
   3   5  -5 15365.6 1065.97  10
   2   5  -5 10465.1 1063.83   1
   2  -5  -5 10001.2 1065.22   6
   2   5  -5 10728.5 906.242  10
   2  -5  -5 11316.8 1051.97  12
   1   5  -5 15955.1 1266.76   1
   1  -5  -5 16261.2 1281.42   6
   1   5  -5 16413.4 1085.49  10
   1  -5  -5 14117.8 1046.68  12
   0   5  -5 6076.73 817.614   1
   0  -5  -5 4907.59 746.453   6
   0   5  -5 7008.64 749.772  10
   0  -5  -5 5991.46 774.729  12
  -1  -5  -5 11799.7 1114.97   6
  -1   5  -5 14464.0 1038.99  10
  -1   5  -5 13695.4 1195.55   1
  -1  -5  -5 12218.1 933.824  12
  -2   5  -5 11651.7 1116.40   1
  -2  -5  -5 11085.8 1010.78   6
  -2   5  -5 11277.3 925.910  10
  -2  -5  -5 11227.9 919.981  12
  -3  -5  -5 270.558 327.945  12
  -3   5  -5-137.392 398.276   1
  -3   5  -5 189.578 300.695  10
  -4   5  -5 18870.1 1374.86   1
  -4   5  -5 17696.0 1132.29  10
  -4  -5  -5 19177.6 1156.76  12
  -5   5  -5 17446.5 1311.25   1
  -5   5  -5 14749.2 1045.84  10
  -5  -5  -5 15318.7 1052.85  12
  -6   5  -5 13942.1 1155.46   1
  -6   5  -5 12526.3 965.672  10
  -6  -5  -5 12248.1 933.293  12
  -7   5  -5 3361.19 582.222   7
  -7  -5  -5 3592.48 565.708  12
  -7   5  -5 4834.28 707.565   1
  -8  -5  -5 1852.94 473.302  12
  -8   5  -5 1399.37 451.263   7
  -8   5  -5 2695.65 571.678   1
  -9  -5  -5 3613.08 598.623  12
  -9   5  -5 3311.45 629.694   7
  -9   5  -5 4435.11 666.903   1
 -10   5  -5 26158.5 1500.27   1
 -10  -5  -5 25814.1 1357.66  12
 -10   5  -5 24393.0 1469.82   7
 -11  -5  -5 904.268 476.212  12
 -11   5  -5 602.252 418.562   7
 -12  -5  -5 21132.0 1196.41  12
 -12   5  -5 21043.7 1346.58   7
 -13   5  -5 3508.59 597.488   7
 -13  -5  -5 4242.58 604.623  12
 -14  -5  -5 988.129 395.572  12
 -14   5  -5 574.277 365.713   7
 -15  -5  -5 2562.21 481.220  12
 -15   5  -5 2785.92 542.309   7
 -16  -5  -5 393.973 296.524  12
 -16   5  -5 757.215 355.392   7
 -17  -5  -5-259.017 275.642  12
 -17   5  -5-109.878 256.932   7
 -18  -5  -5 564.232 228.361  12
 -18   5  -5 112.452 239.983   7
 -19   5  -5 1398.81 309.443   7
 -19  -5  -5 1717.36 332.231   7
  19  -6  -5 285.933 301.364   6
  19   6  -5 123.721 170.320  10
  18  -6  -5 2701.66 451.774   6
  18   6  -5 2589.67 335.725  10
  17  -6  -5 866.648 399.298   6
  17   6  -5 1221.10 311.452  10
  16  -6  -5 2045.12 529.806   6
  16   6  -5 1774.44 380.049  10
  15  -6  -5 881.989 464.925   6
  15   6  -5 1025.58 387.759  10
  14  -6  -5 254.080 508.629   6
  14   6  -5 628.482 373.513  10
  14   6  -5-186.443 384.942   9
  13  -6  -5 7573.90 924.291   6
  13   6  -5 8333.41 757.951  10
  13   6  -5 8147.99 816.455   9
  12  -6  -5 5406.19 888.261   6
  12   6  -5 6004.84 687.981  10
  12   6  -5 5387.91 699.026   9
  11  -6  -5 899.634 514.418   6
  11   6  -5 1781.70 514.271  10
  11   6  -5 837.612 448.024   9
  10   6  -5 4753.92 686.334  10
  10  -6  -5 3898.01 871.377   6
   9  -6  -5 14809.2 1324.79   6
   9   6  -5 14597.5 1064.19  10
   8  -6  -5 408.385 501.089   6
   8   6  -5 206.833 368.095  10
   7  -6  -5 5794.34 929.788   6
   7   6  -5 6832.62 755.424  10
   6  -6  -5 449.673 551.280   6
   6   6  -5-46.6924 387.115  10
   5  -6  -5 11355.0 1116.15   6
   5   6  -5 10687.1 945.681  10
   5  -6  -5 9950.31 870.486  12
   4  -6  -5 1148.14 494.950  12
   4  -6  -5 1073.51 518.879   6
   4   6  -5 689.447 380.906  10
   3  -6  -5-546.298 331.228  12
   3  -6  -5-44.2207 432.466   6
   3   6  -5-704.392 517.766  10
   2  -6  -5 2070.21 514.748  12
   2  -6  -5 830.723 454.201   6
   2   6  -5 2200.52 510.723  10
   1  -6  -5 3349.89 637.822   6
   1   6  -5 4881.66 688.796  10
   1  -6  -5 4628.18 777.535  12
   0   6  -5 14374.6 1137.08   1
   0   6  -5 12799.8 1003.41  10
   0  -6  -5 12233.2 988.715  12
  -1   6  -5 5755.11 710.143  10
  -1  -6  -5 7024.83 837.604  12
  -2   6  -5 12728.9 998.262  10
  -2  -6  -5 12915.5 980.904  12
  -3   6  -5 5491.87 676.641  10
  -3  -6  -5 5440.44 704.156  12
  -4  -6  -5 448.443 389.795  12
  -4   6  -5 1309.42 401.809  10
  -5  -6  -5 3914.05 590.867  12
  -5   6  -5 4746.60 645.278  10
  -6  -6  -5 110.333 375.343  12
  -6   6  -5 361.654 336.074  10
  -7  -6  -5 4028.76 612.608  12
  -7   6  -5 3426.35 510.411  10
  -8   6  -5 12879.1 851.372  10
  -8  -6  -5 13721.8 960.939  12
  -8   6  -5 13311.4 943.785   7
  -9   6  -5 20719.8 990.736  10
  -9  -6  -5 20277.1 1114.76  12
  -9   6  -5 18118.3 1102.02   7
 -10   6  -5 805.181 351.326   7
 -10  -6  -5 1911.97 466.493  12
 -11   6  -5 1459.96 390.252   7
 -11  -6  -5 2308.30 483.418  12
 -12   6  -5 20.1648 271.352   7
 -12  -6  -5 896.533 356.431  12
 -13   6  -5-83.3849 253.253   7
 -13  -6  -5 607.777 321.632  12
 -14  -6  -5 6110.04 524.931  12
 -14   6  -5 5649.40 555.016   7
 -15  -6  -5 48.9244 213.644  12
 -15   6  -5 19.9712 205.005   7
  14  -7  -5-180.125 169.199  12
  14  -7  -5 385.332 301.280   6
  14   7  -5 412.595 218.947  10
  13  -7  -5 522.965 207.522  12
  13  -7  -5 1035.72 380.326   6
  13   7  -5 1428.66 287.794  10
  13   7  -5 533.882 174.980   8
  12  -7  -5-199.275 224.265  12
  12  -7  -5 196.765 320.300   6
  12   7  -5 381.716 251.619  10
  12   7  -5-99.4739 135.847   8
  11  -7  -5-191.365 237.021  12
  11  -7  -5 215.131 351.824   6
  11   7  -5 540.527 278.572  10
  11   7  -5-71.9026 141.394   8
  10  -7  -5 1811.13 325.334  12
  10  -7  -5 3133.10 524.846   6
  10   7  -5 2746.66 424.628  10
   9  -7  -5 1370.71 317.143  12
   9  -7  -5 1861.60 455.325   6
   9   7  -5 2150.52 419.346  10
   8  -7  -5 6182.19 720.691   6
   8  -7  -5 6059.03 577.391  12
   7  -7  -5 1186.67 330.535  12
   7  -7  -5 1676.09 431.462   6
   7   7  -5 1891.71 424.349  10
   6  -7  -5-125.928 400.131   6
   6   7  -5-8.96640 295.935  10
   5  -7  -5 14229.8 931.864   6
   5  -7  -5 15187.8 920.616  12
   4   7  -5 22.8235 292.537  10
   4  -7  -5 1748.21 539.791  12
   3  -7  -5 291.491 295.815  12
   3   7  -5-244.664 349.638  10
   2  -7  -5 396.452 309.233  12
   2   7  -5-293.808 350.449  10
   1  -7  -5 1402.01 470.065  12
   1   7  -5-757.007 385.803  10
   0   7  -5 3507.39 497.771  10
   0  -7  -5 5843.85 623.873  12
  -1  -7  -5 242.369 418.390  12
  -1   7  -5-494.256 354.536  10
  -2  -7  -5 4214.43 531.075  12
  -2   7  -5 3919.90 519.475  10
  -3  -7  -5 172.757 344.131  12
  -3   7  -5 1064.38 315.470  10
  -4  -7  -5 1336.67 350.849  12
  -4   7  -5 2099.37 385.154  10
  -5   7  -5 4931.94 519.161  10
  -5  -7  -5 4825.18 532.947  12
  -6  -7  -5 611.925 322.512  12
  -6   7  -5 1345.25 325.403  10
  -7   7  -5 10688.7 624.255  10
  -7  -7  -5 10618.1 715.883  12
  -8   7  -5 5044.26 404.521  10
  -8  -7  -5 5526.98 532.939  12
  -9  -7  -5 650.839 280.839  12
 -10  -7  -5 3866.72 399.666  12
 -11  -7  -5 1325.36 269.591  12
   4  -8  -5 633.648 198.057  12
   4   8  -5 1916.77 269.947  10
   3  -8  -5-532.063 226.655  12
   3   8  -5 211.428 179.672  10
   2  -8  -5 788.057 236.874  12
   2   8  -5 932.921 231.102  10
   1   8  -5 3375.06 330.510  10
   1  -8  -5 5002.73 445.020  12
   0  -8  -5 11792.3 572.745  12
  -1  -8  -5 3397.76 370.595  12
  27   0  -6 5411.19 459.490  11
  26   0  -6 1185.84 324.424  11
  25   0  -6 256.372 264.261  11
  25   0  -6-343.112 268.831  10
  24   0  -6 3197.32 580.291  11
  24   0  -6 2874.33 479.332  10
  23   0  -6 1966.42 476.921  11
  23   0  -6 1892.57 445.051  10
  22   0  -6 11403.9 1093.02  11
  22   0  -6 11197.0 909.677  10
  21   0  -6 137.572 339.672  11
  21   0  -6-259.031 366.790  10
  20   0  -6 10094.0 888.591  10
  20   0  -6 8271.79 1085.27  11
  19   0  -6 7542.23 992.097  11
  19   0  -6 8345.35 797.456  10
  18   0  -6 19547.6 1555.40  11
  18   0  -6 21087.2 1211.08  10
  17   0  -6 8388.10 1034.82  11
  17   0  -6 8782.29 811.973  10
  16   0  -6 174.958 350.774  11
  16   0  -6 349.052 294.140  10
  15   0  -6 20160.6 1465.86  11
  15   0  -6 18259.9 1048.98  10
  14   0  -6 4085.14 721.342  11
  14   0  -6 3380.53 474.753  10
  13   0  -6 109398. 2181.86  10
  13   0  -6 116676. 4140.24   5
  12   0  -6 22365.9 1358.89  11
  12   0  -6 19408.2 1703.38   5
  12   0  -6 18657.9 1005.77   8
  11   0  -6 5526.01 698.293  11
  11   0  -6 5674.71 965.999   5
  11   0  -6 5113.35 558.026   8
  10   0  -6 5716.33 675.185  11
  10   0  -6 5685.86 986.499   5
  10   0  -6 5640.63 572.494   8
   9   0  -6 9945.71 1271.68   5
   8   0  -6 1024.49 487.535   5
   7   0  -6 20994.8 1807.23   5
   6   0  -6 3400.58 752.170   5
   5   0  -6 52018.9 2737.20   5
   4   0  -6 265.440 306.540   5
   3   0  -6 968.655 493.889   5
   2   0  -6 64098.6 2978.13   5
   1   0  -6 2060.13 586.615   5
   0   0  -6 17455.1 1604.53   5
  -6   0  -6 266.142 374.061   4
  -6   0  -6 591.545 344.796  11
  -7   0  -6 96522.8 2651.09  11
  -7   0  -6 87034.8 3840.77   4
  -8   0  -6 1785.74 701.171   4
  -8   0  -6 3057.24 576.781  11
  -9   0  -6 33931.2 1526.05   7
  -9   0  -6 36461.6 1769.17  11
  -9   0  -6 32611.3 2519.78   4
 -10   0  -6 23789.2 1361.19   7
 -10   0  -6 22761.4 1501.10  11
 -11   0  -6 1409.26 614.284  11
 -11   0  -6 937.952 469.195   7
 -12   0  -6 3929.96 937.470  11
 -12   0  -6 3807.24 678.612   7
 -13   0  -6 3683.22 922.740  11
 -13   0  -6 3590.70 692.017   7
 -14   0  -6 449.643 595.621  11
 -14   0  -6 367.311 459.591   7
 -15   0  -6 682.783 672.581  11
 -15   0  -6 134.479 433.277   7
 -16   0  -6 19989.5 1425.84   7
 -16   0  -6 17454.5 1580.11  11
 -17   0  -6 40895.5 1976.46   7
 -17   0  -6 33462.1 2057.63  11
 -18   0  -6 16794.8 1264.68   7
 -18   0  -6 13411.2 1320.65  11
 -19   0  -6 23802.0 1432.37   7
 -19   0  -6 18465.6 1365.63  11
 -20   0  -6-173.576 378.204   7
 -21   0  -6 42296.9 1655.94   7
 -22   0  -6 16953.9 955.230   7
 -23   0  -6 1399.75 314.486   7
  27  -1  -6-68.5918 158.389  11
  26   1  -6 395.735 195.701  11
  26  -1  -6 423.203 237.948  11
  26   1  -6 392.363 208.651  10
  25   1  -6 2189.67 385.762  11
  25  -1  -6 2176.70 454.698  11
  25   1  -6 2579.38 412.255  10
  24   1  -6 1914.11 453.859  11
  24  -1  -6 2241.92 507.740  11
  24   1  -6 2456.72 423.663  10
  23  -1  -6 5248.58 736.984  11
  23   1  -6 3521.96 603.998  11
  23   1  -6 4759.05 593.708  10
  22  -1  -6 1667.47 489.228  11
  22   1  -6 1320.36 415.257  11
  22  -1  -6 957.211 367.653  10
  22   1  -6 1566.82 411.535  10
  21  -1  -6 2327.98 603.557  11
  21   1  -6 2037.88 487.980  11
  21  -1  -6 1747.40 421.977  10
  21   1  -6 2220.41 500.343  10
  20  -1  -6 193.356 370.978  11
  20   1  -6 46.6367 343.743  11
  20  -1  -6-225.761 316.910  10
  20   1  -6-129.094 296.332  10
  19  -1  -6 7943.63 1081.96  11
  19   1  -6 8505.22 964.686  11
  19  -1  -6 8458.46 788.418  10
  19   1  -6 8809.93 853.315  10
  18  -1  -6 2069.14 624.700  11
  18   1  -6 2741.12 601.111  11
  18  -1  -6 2007.28 448.670  10
  18   1  -6 2712.04 559.948  10
  17  -1  -6 5689.18 908.588  11
  17   1  -6 6508.43 843.258  11
  17  -1  -6 4794.68 641.708  10
  17   1  -6 7193.13 742.849  10
  17   1  -6 5739.05 705.643   8
  16  -1  -6-118.059 386.865  11
  16   1  -6-21.3495 306.287  11
  16  -1  -6-290.501 326.928  10
  15  -1  -6 271.115 396.537  11
  15   1  -6 490.750 325.087  11
  15  -1  -6 79.7038 267.296  10
  15   1  -6 820.929 361.418  10
  14  -1  -6 3468.10 680.218  11
  14   1  -6 3912.23 673.322  11
  14   1  -6 3250.93 502.056  10
  13  -1  -6 358.018 356.374  11
  13   1  -6 662.950 379.197  11
  13   1  -6 67.5463 299.830  10
  13   1  -6 568.960 467.887   5
  12  -1  -6 207.667 323.190  11
  12   1  -6 269.118 305.860  11
  12   1  -6 231.508 256.822  10
  12   1  -6 292.086 413.692   5
  11   1  -6 10625.4 908.810  11
  11  -1  -6 9842.83 954.435  11
  11   1  -6 9105.26 1396.35   5
  10  -1  -6 13466.6 1074.46  11
  10   1  -6 13826.5 972.025  11
  10   1  -6 11930.5 1561.42   5
   9  -1  -6 851.198 368.200  11
  -9   1   6 235.635 380.527   2
   9   1  -6 164.762 367.527   5
   9   1  -6 398.934 286.329   8
  -8   1   6 3480.46 790.096   2
   8   1  -6 3583.05 859.713   5
   7  -1  -6 7965.27 972.426   5
   7   1  -6 8094.73 1234.35   5
  -7   1   6 8416.94 1089.09   2
  -6   1   6-2.78175 328.971   2
   6  -1  -6 65.8233 235.057   5
   6   1  -6 46.2504 310.126   5
  -5   1   6 4849.90 848.700   2
   5  -1  -6 3313.96 667.544   5
   5   1  -6 4306.46 908.736   5
   4  -1  -6 12495.7 1234.72   5
   4   1  -6 13238.7 1462.50   5
  -4   1   6 13738.7 1384.73   2
   3  -1  -6 10280.2 1128.44   5
   3   1  -6 12124.1 1393.54   5
  -3   1   6 11484.7 1261.80   2
   2   1  -6 11980.8 1372.03   5
  -2   1   6 11445.1 1285.44   2
   1   1  -6 12446.6 1396.44   5
  -1   1   6 11343.2 1303.23   2
   0   1   6 2144.44 647.176   2
   0   1  -6 2340.31 684.562   5
  -1   1  -6 13179.6 1418.61   5
  -1   1  -6 13102.3 1346.74   4
   1   1   6 14095.6 1476.24   2
  -2   1  -6 12083.0 1345.76   4
   2   1   6 12337.7 1405.98   2
   3   1   6 3054.77 785.426   2
  -3   1  -6 3436.43 793.450   4
   4   1   6 30761.4 2220.51   2
  -4   1  -6 30086.1 2246.79   4
   5   1   6 849.442 825.004   2
  -5  -1  -6 113.049 289.247  11
  -5   1  -6 3.77225 399.440   4
  -6   1  -6 5891.99 652.450  11
  -6  -1  -6 6322.99 759.819  11
   6   1   6 5864.64 1039.68   2
  -6   1  -6 6599.02 596.635   8
  -6   1  -6 6188.37 1152.10   4
  -7   1  -6 1693.41 750.843   4
  -7   1  -6 2604.76 479.026  11
  -7  -1  -6 2947.89 633.109  11
  -8   1  -6 1120.48 522.462   4
  -8  -1  -6 2720.14 735.293  11
  -8   1  -6 1642.38 397.167   7
  -8   1  -6 1270.99 397.064  11
  -9   1  -6-126.660 455.335   4
  -9   1  -6 58.8851 310.678   7
  -9   1  -6 129.225 423.276  11
  -9  -1  -6-563.592 655.738  11
 -10   1  -6 47201.0 1850.08   7
 -10   1  -6 52204.0 2121.89  11
 -10  -1  -6 51245.4 2262.54  11
 -11   1  -6 352.291 390.947   7
 -11   1  -6 1984.88 629.550  11
 -11  -1  -6 505.642 601.237  11
 -12   1  -6 10005.6 975.529   7
 -12   1  -6 12490.4 1239.22  11
 -12  -1  -6 12704.1 1314.25  11
 -13   1  -6-221.941 378.631   7
 -13   1  -6 226.466 524.434  11
 -13  -1  -6 586.964 624.791  11
 -14   1  -6 11284.9 1042.06   7
 -14  -1  -6 11876.3 1162.29   7
 -14   1  -6 12755.2 1216.86  11
 -14  -1  -6 11358.3 1342.27  11
 -15   1  -6 1879.39 517.214   7
 -15   1  -6 1903.47 688.312  11
 -15  -1  -6 2134.32 784.908  11
 -15  -1  -6 4005.03 771.356   7
 -16  -1  -6 9230.21 1056.37   7
 -16   1  -6 5922.50 948.297  11
 -16  -1  -6 7900.50 1209.97  11
 -16   1  -6 7862.43 909.155   7
 -17   1  -6 2124.79 555.097   7
 -17   1  -6 963.772 538.729  11
 -17  -1  -6 1828.04 797.448  11
 -17  -1  -6 2001.45 599.454   7
 -18   1  -6 492.817 448.105   7
 -18   1  -6-482.556 511.272  11
 -18  -1  -6-81.0626 522.444  11
 -18  -1  -6 5.47675 395.980   7
 -19   1  -6 152.627 382.261   7
 -19  -1  -6-935.257 573.455  11
 -19  -1  -6-374.599 396.077   7
 -20   1  -6 1632.43 444.278   7
 -20  -1  -6 1480.33 452.811   7
 -21   1  -6 1762.90 411.398   7
 -21  -1  -6 1440.54 399.113   7
 -22   1  -6 101.838 239.958   7
 -22  -1  -6 46.4952 248.051   7
 -23   1  -6 162.472 209.738   7
 -23  -1  -6 480.341 239.982   7
 -23   1  -6-52.3625 180.782   1
  26  -2  -6 323.648 200.762  11
  26   2  -6 63.4989 166.522  10
  25  -2  -6 33.3384 213.342  11
  25   2  -6-553.550 280.880  10
  24  -2  -6 567.308 318.126  11
  24   2  -6 400.187 265.626  10
  23   2  -6 3153.57 444.877  11
  23  -2  -6 3435.90 568.737  11
  23   2  -6 4672.41 555.689  10
  22   2  -6 106.540 245.383  11
  22  -2  -6 483.433 350.626  11
  22   2  -6 243.008 291.549  10
  21   2  -6 1437.36 452.413  11
  21  -2  -6 2318.99 574.386  11
  21   2  -6 2650.86 518.377  10
  20   2  -6 1043.50 426.289  11
  20  -2  -6 1382.32 540.693  11
  20   2  -6 2528.80 532.891  10
  19   2  -6 1235.90 472.277  11
  19  -2  -6 1992.60 574.359  11
  18   2  -6 412.806 355.295  11
  18  -2  -6 840.534 489.482  11
  18   2  -6 1165.45 434.944  10
  17   2  -6 3799.41 710.823  11
  17  -2  -6 4120.83 770.373  11
  17   2  -6 4019.97 594.400  10
  16   2  -6 764.386 435.036  11
  16  -2  -6 544.209 384.287  11
  16   2  -6 550.694 336.695  10
  15  -2  -6 18444.2 1419.93  11
  15   2  -6 18262.3 1092.90  10
  14  -2  -6 3714.99 708.032  11
  14  -2  -6 3368.25 652.179   6
  14   2  -6 3223.71 513.986  10
  13  -2  -6 17879.0 1398.36  11
  13  -2  -6 17070.6 1294.04   6
  13   2  -6 17743.1 1041.54  10
  12  -2  -6 1803.16 541.442  11
  12  -2  -6 1793.31 587.126   6
  12   2  -6 1678.10 419.290  10
  11  -2  -6 2308.02 584.515  11
  11  -2  -6 2616.25 646.052   6
  11   2  -6 2414.98 458.249  10
 -11   2   6 1785.94 690.305   2
  11   2  -6 2230.13 818.604   5
  10  -2  -6 6995.13 837.991  11
  10  -2  -6 8048.30 942.081   6
  10   2  -6 7234.84 594.213  10
 -10   2   6 7593.24 1194.08   2
  10   2  -6 6867.10 1237.26   5
  10   2  -6 8602.48 982.062   1
   9  -2  -6 1032.91 414.726  11
   9  -2  -6 913.843 541.424   6
  -9   2   6 1511.60 649.114   2
   9   2  -6 1276.14 337.924  10
   9   2  -6 522.216 509.268   5
   9   2  -6 1173.44 464.734   1
  -8   2   6 13351.5 1539.47   2
   8   2  -6 11604.2 1015.59   1
   8  -2  -6 11489.9 968.636  11
   8  -2  -6 12674.7 1089.10   6
   8   2  -6 11885.7 1548.89   5
   7   2  -6 22923.6 1368.49   1
   7  -2  -6 20160.4 1264.26  11
   7  -2  -6 23282.2 1393.79   6
   7   2  -6 21589.1 2020.19   5
  -7   2   6 21291.6 1927.76   2
   6  -2  -6 20041.5 1187.28  11
   6   2  -6 20275.9 1264.60   1
   6  -2  -6 21046.4 1347.64   6
   6   2  -6 19699.4 1888.44   5
  -6   2   6 20356.8 1891.68   2
   5   2  -6-440.000 384.810   1
   5  -2  -6 127.383 257.315  11
  -5   2   6-255.938 471.406   2
   5  -2  -6-243.441 404.615   6
   5   2  -6 208.131 371.733   5
   5   2  -6 110.638 225.502   8
  -4   2   6 5740.92 1034.73   2
   4   2  -6 5907.41 1026.57   5
  -3   2   6 330.741 488.547   2
   3   2  -6 271.021 337.377   5
  -2   2   6 776.489 471.402   2
   2   2  -6 909.060 454.178   5
   2   2  -6 919.023 453.146   4
  -1   2   6 5445.65 1040.24   2
   1   2  -6 4792.14 904.985   5
   1   2  -6 4736.52 864.843   4
   0   2   6 2590.54 758.377   2
   0  -2  -6 3698.51 679.590   6
   0   2  -6 3553.13 783.587   5
   0   2  -6 4202.28 891.050   4
  -1  -2  -6 4017.25 578.348  11
   1   2   6 3853.21 883.579   2
  -1  -2  -6 4960.80 765.367   6
  -1   2  -6 3837.03 617.672   1
  -1   2  -6 3403.80 791.862   5
  -1   2  -6 3713.12 829.992   4
  -2   2  -6 1474.04 437.594   1
  -2  -2  -6 1112.59 363.574  11
   2   2   6 1845.67 686.546   2
  -2  -2  -6 2457.77 670.735   6
  -2   2  -6 2164.87 671.078   5
  -2   2  -6 1419.26 595.046   4
  -3  -2  -6 11223.9 926.944  11
  -3  -2  -6 10750.2 1050.00   6
  -3   2  -6 11182.9 1048.77   1
  -3   2  -6 10588.5 1404.48   4
   3   2   6 8932.57 1313.74   2
  -4  -2  -6 824.034 368.266  11
   4   2   6 1436.65 606.803   2
  -4  -2  -6 1494.60 629.462   6
  -4   2  -6 1316.41 427.748   1
  -4   2  -6 1327.72 290.841   8
  -4   2  -6 1449.31 668.610   4
  -5  -2  -6 39236.5 1751.66  11
  -5  -2  -6 36194.2 1888.26   6
  -5   2  -6 37309.6 1966.05   1
  -5   2  -6 37404.7 2697.93   4
   5   2   6 39049.2 2741.54   2
  -6  -2  -6 16342.9 1196.53  11
  -6  -2  -6 14342.0 1318.83   6
  -6   2  -6 15089.6 1775.98   4
   6   2   6 16677.7 1819.70   2
  -7  -2  -6 9095.03 967.399  11
   7   2   6 6409.65 1158.75   2
  -7   2  -6 6435.55 1237.91   4
  -8  -2  -6 3281.41 648.261  11
  -9   2  -6 882.560 383.030   7
  -9  -2  -6-119.687 589.890  11
 -10  -2  -6 19922.0 1493.26  11
 -10   2  -6 17795.3 1201.21   7
 -11   2  -6 1369.11 432.031   7
 -11  -2  -6 956.591 597.611  11
 -12  -2  -6 6602.67 1068.78  11
 -12   2  -6 5984.87 765.237   7
 -13   2  -6 612.103 456.100   7
 -13  -2  -6 1073.90 673.738  11
 -14   2  -6 772.699 428.852   7
 -14  -2  -6 1081.40 676.390  11
 -15   2  -6 677.157 446.069   7
 -15  -2  -6 1013.20 670.953  11
 -16   2  -6 673.290 408.047   7
 -16  -2  -6 1189.43 626.917  11
 -17  -2  -6 8969.63 1001.41   7
 -17  -2  -6 7522.45 1024.72  11
 -17   2  -6 8446.12 869.549   7
 -18  -2  -6 11355.2 1061.96   7
 -18   2  -6 10703.2 949.359   7
 -19   2  -6 152.065 312.011   7
 -19  -2  -6-694.057 629.008  11
 -19  -2  -6 359.242 418.353   7
 -20   2  -6-74.6765 275.821   7
 -20  -2  -6-234.937 367.697   7
 -21   2  -6 854.047 304.870   7
 -21  -2  -6 562.216 288.472   7
 -21   2  -6 598.437 307.876   1
 -22  -2  -6 1058.73 296.322   7
 -22   2  -6 611.886 238.734   1
  25   3  -6 1927.57 272.407  10
  24  -3  -6 1624.80 291.286  11
  24   3  -6 1601.32 282.853  10
  23  -3  -6 859.060 297.310  11
  23   3  -6 1563.66 346.367  10
  22  -3  -6 21.7315 222.774  11
  22   3  -6 301.550 290.098  10
  22   3  -6 43.6559 169.889   8
  21  -3  -6 3644.59 563.261  11
  21   3  -6 5083.58 620.488  10
  20  -3  -6-251.513 300.822  11
  20   3  -6 656.703 407.745  10
  19  -3  -6 1999.22 496.626  11
  19   3  -6 2591.39 501.101  10
  18  -3  -6 3973.38 654.914  11
  18  -3  -6 4822.52 708.254   6
  18   3  -6 3920.08 603.773  10
  17  -3  -6 25370.7 1526.96  11
  17  -3  -6 28204.3 1549.67   6
  17   3  -6 27266.1 1398.76  10
  16  -3  -6 1133.56 429.524  11
  16  -3  -6 727.436 470.917   6
  16   3  -6 1299.47 456.800  10
  15  -3  -6 6980.31 870.314  11
  15  -3  -6 8353.37 957.150   6
  15   3  -6 7610.92 802.590  10
  14  -3  -6 16779.2 1264.68  11
  14  -3  -6 15858.2 1297.11   6
  14   3  -6 14690.5 1035.07  10
  13  -3  -6 293.353 328.792  11
  13  -3  -6 442.457 518.265   6
  13   3  -6 697.154 423.807  10
  12  -3  -6 10404.0 1044.27  11
  12  -3  -6 9555.25 1077.32   6
  12   3  -6 12153.8 912.481  10
  11  -3  -6 9458.30 943.188  11
  11  -3  -6 9716.77 1086.30   6
  11   3  -6 9794.40 822.878  10
  10  -3  -6 16451.3 1223.51  11
  10  -3  -6 18384.7 1429.21   6
  10   3  -6 16530.8 1010.78  10
   9   3  -6 6952.12 991.599   1
   9  -3  -6 7182.93 821.210  11
   9   3  -6 8400.69 731.073  10
   9  -3  -6 6116.27 931.469   6
   8   3  -6 77121.7 2825.06   1
   8  -3  -6 72647.8 2394.40  11
   8  -3  -6 76958.3 2751.89   6
   8   3  -6 73270.9 1905.84  10
   7   3  -6 34775.4 1884.43   1
   7  -3  -6 34443.4 1599.95  11
   7  -3  -6 35100.2 1860.86   6
   7   3  -6 33600.9 1244.12  10
   7   3  -6 33071.9 2499.46   5
   6  -3  -6 2632.20 494.837  11
   6   3  -6 4127.44 482.500  10
   6  -3  -6 4268.94 782.993   6
  -6   3   6 2916.76 828.414   2
   6   3  -6 4158.52 925.533   5
   6   3  -6 3461.98 620.828   1
   5   3  -6 21361.7 1444.49   1
   5  -3  -6 18604.7 1141.06  11
   5  -3  -6 19642.0 1399.40   6
   5   3  -6 18887.3 1852.72   5
  -5   3   6 17379.6 1864.32   2
   4   3  -6 3311.49 602.013   1
   4  -3  -6 3267.34 526.646  11
  -4   3   6 3917.62 931.208   2
   4  -3  -6 3744.94 735.567   6
   4   3  -6 2977.65 770.669   5
   4   3  -6 2884.36 513.972   8
   3  -3  -6 20069.8 1179.62  11
   3   3  -6 20952.0 1439.34   1
   3  -3  -6 20065.5 1376.35   6
   3   3  -6 20093.6 1849.34   5
   3   3  -6 20259.8 1191.75   8
  -3   3   6 20454.4 2030.11   2
   2  -3  -6 2511.64 467.978  11
   2  -3  -6 2201.48 606.559   6
   2   3  -6 2479.98 525.568   1
   2   3  -6 3457.59 809.227   5
   2   3  -6 2896.52 467.415   8
   1  -3  -6 3047.10 513.909  11
  -1   3   6 3273.93 891.079   2
   1  -3  -6 3080.48 653.471   6
   1   3  -6 3318.01 616.791   1
   1   3  -6 3568.68 788.177   5
   1   3  -6 3180.06 469.480   8
   0  -3  -6-126.008 369.767  11
   0   3   6 592.965 561.282   2
   0  -3  -6 30.6095 497.160   6
   0   3  -6 880.299 470.673   5
   0   3  -6 324.141 358.810   1
   0   3  -6 318.313 250.327   8
   0   3  -6 400.212 472.430   4
  -1   3  -6 1616.51 485.658   1
  -1  -3  -6 827.438 350.609  11
   1   3   6 982.042 659.612   2
  -1  -3  -6 1636.86 623.285   6
  -1   3  -6 1482.05 522.920   5
  -1   3  -6 838.152 290.366   8
  -1   3  -6 1134.63 564.198   4
  -2  -3  -6 7912.91 773.583  11
  -2  -3  -6 7628.34 943.476   6
  -2   3  -6 8824.27 998.471   1
  -2   3  -6 9401.62 1176.12   5
  -2   3  -6 8891.15 1355.11   4
  -2   3  -6 7969.77 644.927   8
   2   3   6 8597.64 1395.37   2
  -3  -3  -6 992.562 383.868  11
  -3   3  -6 839.921 395.321   1
  -3  -3  -6 1248.65 600.235   6
  -3   3  -6 420.995 494.913   4
  -4  -3  -6 419.875 390.649  11
  -4  -3  -6 290.060 599.150   6
  -4   3  -6 608.264 399.538   1
  -5  -3  -6 3465.30 653.522  11
  -5  -3  -6 3708.83 798.846   6
  -5   3  -6 3481.19 741.448   1
  -6  -3  -6 10874.7 1021.06  11
  -6  -3  -6 9180.65 1111.56   6
  -6   3  -6 8854.60 1059.84   1
  -7  -3  -6 9049.35 935.340  11
  -7   3  -6 10644.5 1187.99   1
  -8  -3  -6 1517.01 519.303  11
  -8   3  -6 2859.29 692.468   1
  -9   3  -6 32.6711 299.970   7
  -9  -3  -6-10.9579 459.327  11
  -9   3  -6-186.950 443.348   1
 -10   3  -6 1476.85 438.141   7
 -10  -3  -6 1572.24 629.881  11
 -10   3  -6 1458.90 575.021   1
 -11  -3  -6 6124.84 938.498  11
 -11   3  -6 4865.64 679.343   7
 -11   3  -6 5066.78 988.521   1
 -12  -3  -6 7509.30 1046.91  11
 -12   3  -6 6643.55 1028.89   1
 -12   3  -6 6740.62 786.825   7
 -13   3  -6 4.28146 413.100   1
 -13   3  -6-1.54123 324.808   7
 -13  -3  -6 394.301 524.732  11
 -14   3  -6 2006.68 510.992   7
 -14  -3  -6 2588.51 735.104  11
 -14   3  -6 1631.98 548.587   1
 -15   3  -6 1619.94 465.560   7
 -15  -3  -6 793.137 545.415  11
 -15   3  -6 845.074 474.774   1
 -16   3  -6 458.923 363.441   7
 -16  -3  -6 437.843 446.301  11
 -16   3  -6-105.158 399.403   1
 -17   3  -6 1310.45 420.593   1
 -17   3  -6 1751.00 459.087   7
 -17  -3  -6 979.455 445.344  11
 -18   3  -6 5.00268 291.507   7
 -18  -3  -6-820.837 472.056  11
 -18  -3  -6 492.068 412.015   7
 -18   3  -6 80.1406 264.334   1
 -19   3  -6 664.779 308.193   1
 -19   3  -6 789.078 317.886   7
 -19  -3  -6 1292.28 408.709   7
 -20   3  -6 403.853 261.758   7
 -20  -3  -6 326.885 289.995   7
 -20   3  -6 454.637 230.247   1
 -21  -3  -6 4041.70 448.460   7
 -21   3  -6 5453.51 467.161   7
  23   4  -6 3390.92 346.859  10
  22   4  -6 7441.61 553.191  10
  22   4  -6 4632.38 424.167   8
  21   4  -6 1154.73 342.522  10
  20  -4  -6 569.847 373.311   6
  20   4  -6 1598.33 402.134  10
  19  -4  -6 1913.90 493.857   6
  19   4  -6 1333.16 366.702  10
  18  -4  -6 447.071 430.567   6
  18   4  -6-462.339 392.105  10
  17  -4  -6 1094.82 547.126   6
  17   4  -6 1318.90 417.273  10
  16  -4  -6 12275.8 1110.98   6
  16   4  -6 10492.6 898.506  10
  15  -4  -6 7851.55 978.095   6
  15   4  -6 7235.96 793.345  10
  14  -4  -6 27378.9 1716.45   6
  14   4  -6 26663.4 1376.08  10
  13  -4  -6 5965.05 932.414   6
  13   4  -6 6933.49 760.307  10
  12   4  -6 4385.36 629.008  10
  12  -4  -6 2605.25 718.579   6
  11  -4  -6 4.37197 515.577   6
  11   4  -6 300.846 409.554  10
  10  -4  -6 6571.08 1010.66   6
  10   4  -6 6934.54 728.288  10
   9  -4  -6 36159.3 2083.58   6
   9   4  -6 37434.7 1532.39  10
   8  -4  -6 1742.85 670.615   6
   8   4  -6 1812.58 470.760  10
   8   4  -6 2868.61 745.055   1
   7   4  -6 53956.4 2516.84   1
   7  -4  -6 56597.5 2511.98   6
   7   4  -6 50860.1 1754.06  10
   6   4  -6 29243.4 1857.13   1
   6  -4  -6 26402.4 1784.78   6
   6   4  -6 27230.1 1262.30  10
   5  -4  -6 535.902 565.468   6
   5   4  -6 528.657 334.993  10
   5   4  -6 864.399 456.439   1
   4   4  -6 12268.3 1179.26   1
   4  -4  -6 12224.2 1217.59   6
   4   4  -6 12876.4 843.766  10
   4   4  -6 9856.82 947.236   8
   3   4  -6 6054.17 849.736   1
   3   4  -6 5494.39 562.906  10
   3  -4  -6 5600.58 868.815   6
   3   4  -6 5565.15 695.494   8
   2   4  -6 1584.85 497.782   1
   2  -4  -6 2954.54 692.888   6
   2   4  -6 1833.02 426.883   8
   1   4  -6 363.352 354.916   1
   1  -4  -6-38.1755 531.243   6
   1   4  -6 692.770 296.633   8
   0   4  -6 1616.92 492.671   1
   0  -4  -6 1556.48 576.857   6
  -1   4  -6 6600.31 885.634   1
  -1  -4  -6 6108.37 892.985   6
  -2  -4  -6 1843.87 624.963   6
  -2   4  -6 2327.80 607.221   1
  -3  -4  -6 15638.7 1038.90  11
  -3  -4  -6 12827.2 1203.95   6
  -3   4  -6 15438.1 1353.49   1
  -4  -4  -6 1700.36 442.058  11
  -4  -4  -6 1482.97 624.886   6
  -4   4  -6 860.574 468.689   1
  -5  -4  -6 3838.33 562.868  11
  -5  -4  -6 5121.06 908.894   6
  -5   4  -6 6063.91 872.943   1
  -6  -4  -6 2094.87 487.445  11
  -6  -4  -6 4091.11 794.276   6
  -6   4  -6 4194.60 766.760   1
  -7   4  -6 1154.75 513.906   1
  -7  -4  -6 475.199 399.648  11
  -8   4  -6 426.156 369.202   1
  -8  -4  -6 418.022 459.820  11
  -9  -4  -6 733.300 510.065  11
  -9   4  -6-52.3834 338.563   1
 -10   4  -6 140.220 326.378   7
 -10  -4  -6 657.036 518.154  11
 -10   4  -6 221.408 377.114   1
 -11   4  -6 811.519 357.343   7
 -11  -4  -6 1110.77 526.863  11
 -11   4  -6 1034.80 458.409   1
 -12  -4  -6 9015.26 923.192  11
 -12   4  -6 7843.56 954.357   1
 -12   4  -6 7703.56 807.373   7
 -13  -4  -6 6983.35 810.338  11
 -13   4  -6 6149.64 821.809   1
 -13   4  -6 6815.24 749.299   7
 -14   4  -6 265.390 323.588   7
 -14  -4  -6-59.0892 369.448  11
 -14   4  -6 187.700 343.118   1
 -15   4  -6 4703.50 644.456   1
 -15   4  -6 6695.57 731.289   7
 -16   4  -6 45.6493 277.170   7
 -16   4  -6-30.8961 243.014   1
 -17   4  -6 2651.40 402.298   1
 -17   4  -6 3842.83 495.605   7
 -18   4  -6 1414.67 325.898   7
 -18  -4  -6 1625.83 398.290   7
 -18   4  -6 877.191 239.435   1
 -19   4  -6 353.712 243.510   7
 -19  -4  -6 437.021 259.385   7
  21   5  -6 2662.20 287.573  10
  20  -5  -6-13.3555 249.807   6
  20   5  -6 590.511 227.024  10
  20   5  -6-114.244 180.651   8
  19  -5  -6 784.221 349.081   6
  19   5  -6 164.697 217.612  10
  18  -5  -6 1382.89 444.955   6
  18   5  -6 665.258 271.823  10
  17  -5  -6 6450.97 738.044   6
  17   5  -6 5697.15 586.235  10
  16  -5  -6 2001.48 541.270   6
  16   5  -6 2442.11 469.457  10
  15  -5  -6 36783.6 1823.84   6
  15   5  -6 33790.9 1403.43  10
  14  -5  -6 84.0270 456.923   6
  14   5  -6 731.065 416.600  10
  13  -5  -6 325.805 504.483   6
  13   5  -6 173.093 367.373  10
  12  -5  -6 13462.0 1272.49   6
  12   5  -6 12985.1 957.141  10
  11  -5  -6 758.377 565.982   6
  11   5  -6 1393.01 497.244  10
  10  -5  -6 11726.1 1258.76   6
  10   5  -6 11313.5 915.627  10
   9  -5  -6 597.493 533.915   6
   9   5  -6 870.035 438.432  10
   8  -5  -6 38464.8 2151.39   6
   8   5  -6 38234.1 1571.26  10
   7  -5  -6 1365.65 615.126   6
   7   5  -6 2328.41 506.195  10
   6   5  -6 9181.39 807.720  10
   6  -5  -6 8387.91 737.571  12
   5   5  -6 8874.33 1102.61   1
   5  -5  -6 9146.27 1097.04   6
   5   5  -6 8609.63 761.349  10
   5   5  -6 7078.55 772.576   8
   5  -5  -6 7531.51 709.352  12
   4   5  -6 4072.65 774.480   1
   4  -5  -6 3578.19 793.417   6
   4   5  -6 3511.30 527.435  10
   4   5  -6 2601.37 474.452   8
   4  -5  -6 5395.32 731.526  12
   3   5  -6 19027.8 1454.22   1
   3  -5  -6 16571.9 1358.31   6
   3   5  -6 17829.7 1066.83  10
   3   5  -6 16265.3 1020.14   8
   3  -5  -6 19297.5 1098.11  12
   2   5  -6 5031.85 796.832   1
   2  -5  -6 4001.47 740.408   6
   2   5  -6 4098.94 539.752  10
   1  -5  -6 1300.98 442.175  12
   1  -5  -6 389.269 587.613   6
   1   5  -6 162.325 329.428  10
   1   5  -6 361.753 366.464   1
   0   5  -6-238.105 398.628   1
   0  -5  -6-268.913 287.446  12
   0  -5  -6-282.326 504.977   6
   0   5  -6-597.551 373.054  10
  -1   5  -6 2029.07 547.447   1
  -1  -5  -6 2014.68 414.915  12
  -1  -5  -6 2608.56 644.160   6
  -1   5  -6 2836.94 448.189  10
  -2   5  -6 3989.98 727.585   1
  -2  -5  -6 4074.14 744.626   6
  -2  -5  -6 4141.82 550.581  12
  -3  -5  -6 104.348 322.300  12
  -3   5  -6-122.126 388.104   1
  -3  -5  -6 301.305 528.227   6
  -4   5  -6 12366.9 1139.13   1
  -4  -5  -6 12279.0 1084.08   6
  -4  -5  -6 12129.5 866.138  12
  -5   5  -6 4629.08 701.818   1
  -5  -5  -6 4734.13 581.302  12
  -6   5  -6 11488.0 1048.04   1
  -6  -5  -6 11467.4 848.813  12
  -7  -5  -6 788.177 390.822  12
  -7   5  -6-27.3954 363.783   1
  -8   5  -6 6495.10 780.710   1
  -8  -5  -6 5846.55 642.449  12
  -9  -5  -6 2139.28 451.234  12
  -9   5  -6 1287.84 385.958   1
 -10  -5  -6 489.108 328.573  12
 -10   5  -6-341.673 309.949   1
 -11  -5  -6 760.667 318.980  12
 -11   5  -6 789.007 341.745   7
 -12  -5  -6 2011.69 375.282  12
 -12   5  -6 1786.23 390.136   7
 -12   5  -6 2039.76 391.449   1
 -13   5  -6 272.119 249.373   7
 -13   5  -6 520.137 214.670   1
 -14   5  -6 2110.89 370.608   7
 -15   5  -6-110.984 212.082   7
 -16   5  -6 3522.66 374.814   7
 -17  -5  -6 798.672 274.567   7
  17  -6  -6 904.524 315.414   6
  17   6  -6 721.970 208.648  10
  17   6  -6 463.725 194.341   8
  16  -6  -6 87.3314 133.302  12
  16  -6  -6 201.240 316.571   6
  16   6  -6-111.746 202.356  10
  16   6  -6 77.1690 174.992   8
  15  -6  -6 228.053 380.120   6
  15   6  -6 512.847 267.716  10
  15   6  -6 272.893 208.777   8
  14  -6  -6 937.261 439.053   6
  14   6  -6 808.122 313.186  10
  14   6  -6 329.703 253.747   8
  13  -6  -6 1819.06 508.629   6
  13   6  -6 1309.30 348.574  10
  12  -6  -6-31.8007 247.242  12
  12  -6  -6 245.178 460.622   6
  12   6  -6 797.947 339.584  10
  11  -6  -6-167.791 252.604  12
  11  -6  -6 540.491 459.227   6
  11   6  -6 226.148 310.767  10
  11   6  -6-133.344 248.416   8
  10  -6  -6 18.6809 242.272  12
  10  -6  -6 311.315 515.311   6
  10   6  -6 622.408 353.693  10
  10   6  -6 106.432 259.672   8
   9  -6  -6 880.013 282.856  12
   9  -6  -6 1769.47 591.174   6
   9   6  -6 2237.22 448.842  10
   9   6  -6 854.452 315.845   8
   8   6  -6 5285.50 612.808  10
   8  -6  -6 3968.88 732.633   6
   8   6  -6 3108.28 467.409   8
   8  -6  -6 3726.84 506.094  12
   7   6  -6 6580.12 689.720  10
   7  -6  -6 4981.94 760.152   6
   7   6  -6 4503.60 529.312   8
   7  -6  -6 5273.78 596.061  12
   6   6  -6 4348.55 582.823  10
   6  -6  -6 3525.59 723.264   6
   6  -6  -6 3916.74 535.589  12
   5  -6  -6 1322.98 380.846  12
   5  -6  -6 709.759 498.019   6
   5   6  -6 1645.87 427.293  10
   4  -6  -6 56.6234 328.378  12
   4  -6  -6 518.176 483.031   6
   4   6  -6 55.1052 305.472  10
   3  -6  -6 1885.37 410.084  12
   3  -6  -6 915.752 519.571   6
   3   6  -6 1543.52 409.480  10
   2  -6  -6 614.254 390.614  12
   2  -6  -6 430.002 463.918   6
   2   6  -6-216.426 339.355  10
   1  -6  -6 1641.35 401.479  12
   1  -6  -6 1294.46 572.910   6
   1   6  -6 912.129 337.580  10
   0  -6  -6 944.742 409.982  12
   0  -6  -6 581.489 440.089   6
   0   6  -6 144.142 324.136  10
   0   6  -6 996.502 466.768   1
  -1  -6  -6-182.409 292.045  12
  -1   6  -6 847.208 295.150  10
  -1   6  -6 678.648 380.442   1
  -2   6  -6 5911.85 578.488  10
  -2  -6  -6 5951.97 603.528  12
  -3  -6  -6 4173.44 529.082  12
  -3   6  -6 3378.86 429.092  10
  -4  -6  -6 114.459 283.328  12
  -4   6  -6 865.275 333.515   1
  -5  -6  -6 1675.48 388.038  12
  -6  -6  -6 1151.18 352.148  12
  -7  -6  -6 15138.5 837.214  12
  -8  -6  -6 694.980 326.223  12
  -9  -6  -6 5097.05 472.772  12
 -10  -6  -6 1755.14 320.217  12
 -11  -6  -6 605.705 233.372  12
  11  -7  -6 1273.93 331.690   6
  11   7  -6 1939.51 273.635  10
  10  -7  -6 1247.43 214.037  12
  10  -7  -6 1289.79 347.258   6
  10   7  -6 1864.89 288.786  10
   9  -7  -6 1425.24 241.467  12
   9  -7  -6 1380.66 366.272   6
   9   7  -6 1686.25 295.463  10
   8  -7  -6 667.690 238.341  12
   8  -7  -6-193.646 304.541   6
   8   7  -6 288.942 233.441  10
   7  -7  -6 3170.07 467.688   6
   7  -7  -6 3613.23 388.358  12
   6  -7  -6 1933.50 334.768  12
   6   7  -6 1706.63 334.679  10
   5  -7  -6 1866.43 335.818  12
   5  -7  -6 979.014 335.784   6
   5   7  -6 1708.84 338.508  10
   4   7  -6 1238.45 317.692  10
   4  -7  -6 1827.15 374.269  12
   3   7  -6 3287.30 416.831  10
   3  -7  -6 2809.25 429.880  12
   2  -7  -6 3006.88 421.066  12
   2   7  -6 3445.00 413.536  10
   1  -7  -6 1748.95 387.859  12
   1   7  -6 2023.86 344.152  10
   0  -7  -6 2547.17 367.219  12
   0   7  -6 2780.96 357.479  10
  -1  -7  -6 719.729 291.306  12
  -1   7  -6 878.278 254.248  10
  -2  -7  -6 1176.01 292.120  12
  -2   7  -6 1120.52 248.587  10
  -3  -7  -6 583.217 253.460  12
  -4  -7  -6 5474.19 430.568  12
  -5  -7  -6 573.563 232.193  12
  25   0  -7-5.63078 165.600  11
  24   0  -7 79.4937 208.372  11
  23   0  -7 259.559 274.342  11
  23   0  -7-63.3631 199.664  10
  22   0  -7 177.327 283.969  11
  22   0  -7-196.756 222.145  10
  21   0  -7 50.2601 303.879  11
  21   0  -7-120.565 225.499  10
  20   0  -7 44.6683 287.871  11
  20   0  -7-95.4724 259.517  10
  19   0  -7 286.505 488.790  11
  19   0  -7-350.594 303.661  10
  18   0  -7-31.0234 338.100  11
  18   0  -7 82.8737 233.970  10
  17   0  -7 226.590 347.891  11
  17   0  -7 3.61813 249.884  10
  16   0  -7 115.095 315.718  11
  15   0  -7 3.61011 375.070  11
  14   0  -7-23.4358 368.752  11
  14   0  -7-134.449 219.015   8
  13   0  -7 137.307 420.919  11
  13   0  -7 17.6740 225.225   8
  12   0  -7 274.000 413.446  11
  12   0  -7 153.100 239.093   8
  11   0  -7 18.3381 299.692  11
  11   0  -7-36.1728 240.344   8
  10   0  -7 182.072 334.616  11
  10   0  -7 77.2230 298.540   8
   9   0  -7 259.095 330.272  11
   9   0  -7 14.5866 375.180   5
   9   0  -7-81.7631 242.911   8
   8   0  -7-84.1429 333.209  11
   8   0  -7 172.959 340.011   5
   8   0  -7 57.9026 231.699   8
   7   0  -7 121.006 325.950  11
   7   0  -7-133.027 371.779   5
   7   0  -7 27.3335 236.493   8
   6   0  -7 660.916 463.168  11
   6   0  -7 300.714 342.987   5
   6   0  -7 5.14453 281.428   8
   5   0  -7 135.940 272.954  11
   5   0  -7 41.9910 490.972   6
   5   0  -7 193.162 375.784   5
   5   0  -7 156.767 287.017   8
   4   0  -7 118.116 306.380  11
   4   0  -7 41.5658 345.568   5
   4   0  -7 147.162 273.352   8
   3   0  -7 328.983 324.083  11
   3   0  -7 411.044 531.292   6
   3   0  -7 201.477 405.869   5
   3   0  -7 74.2509 282.829   8
   2   0  -7-15.5818 275.377  11
   2   0  -7 661.201 576.690   6
   2   0  -7-58.0033 256.863   8
   1   0  -7 586.158 387.768  11
   1   0  -7 634.571 605.528   6
   1   0  -7 66.2027 248.636   8
   0   0  -7 164.281 297.557  11
   0   0  -7 148.023 298.111   8
  -1   0  -7-453.875 406.564  11
  -1   0  -7-109.850 239.658   1
  -1   0  -7-79.7893 267.022   8
  -2   0  -7 387.805 283.324   1
  -2   0  -7-436.657 439.908  11
  -2   0  -7 377.856 342.411   8
  -3   0  -7-449.714 391.899  11
  -3   0  -7 101.362 255.580   1
  -3   0  -7 265.856 334.904   8
  -4   0  -7 292.652 400.689  11
  -4   0  -7 73.2208 309.849   1
  -5   0  -7 267.323 414.125  11
  -6   0  -7 387.725 524.015  11
  -7   0  -7 1154.95 566.873  11
  -8   0  -7-596.858 729.751  11
  -9   0  -7 267.539 343.496   7
  -9   0  -7-425.712 607.843  11
 -10   0  -7 303.017 385.168   7
 -10   0  -7-170.649 481.946  11
 -11   0  -7-183.003 383.582   7
 -11   0  -7 620.614 643.701  11
 -12   0  -7 642.623 590.169  11
 -12   0  -7-42.5284 337.426   7
 -13   0  -7 748.024 660.264  11
 -13   0  -7-68.7666 389.598   7
 -14   0  -7-214.820 508.889  11
 -14   0  -7 196.453 361.516   7
 -15   0  -7 639.406 540.369  11
 -15   0  -7 220.689 339.153   7
 -16   0  -7 382.644 478.982  11
 -16   0  -7-360.168 397.876   7
 -17   0  -7-112.717 356.888   7
 -17   0  -7 78.0278 401.751  11
 -18   0  -7 310.946 291.666   7
 -18   0  -7-522.664 456.752  11
 -19   0  -7 246.965 321.287   7
 -20   0  -7-40.7510 227.877   7
 -21   0  -7 55.8806 193.649   7
  25  -1  -7 966.282 269.880  11
  25   1  -7 433.970 168.866  10
  24   1  -7 1679.15 308.488  11
  24  -1  -7 1925.02 376.349  11
  24   1  -7 1464.27 289.432  10
  23   1  -7-63.4967 207.171  11
  23  -1  -7 178.302 256.669  11
  23   1  -7 62.5597 214.716  10
  22   1  -7 657.206 315.766  11
  22  -1  -7 582.053 354.626  11
  22   1  -7 276.772 216.918  10
  21   1  -7 1156.12 391.581  11
  21  -1  -7 1565.11 459.108  11
  21   1  -7 954.488 318.730  10
  20   1  -7 15.6804 273.783  11
  20  -1  -7 62.2099 304.166  11
  20   1  -7-222.355 294.292  10
  19   1  -7 4927.06 748.218  11
  19  -1  -7 5079.57 838.160  11
  19  -1  -7 4724.33 545.081  10
  19   1  -7 5313.65 605.996  10
  18   1  -7-44.6397 301.859  11
  18  -1  -7-10.1988 391.980  11
  18   1  -7 281.157 258.786  10
  17   1  -7 155.960 324.919  11
  17  -1  -7-57.0733 370.063  11
  17   1  -7 231.387 288.929  10
  17   1  -7 180.392 252.394   8
  16   1  -7-5.23453 336.480  11
  16  -1  -7 169.388 320.003  11
  16   1  -7 562.091 314.883  10
  16   1  -7 154.860 258.605   8
  15   1  -7 259.041 373.797  11
  15  -1  -7 231.298 384.297  11
  15   1  -7 485.651 323.726  10
  15   1  -7 580.347 347.567   8
  14   1  -7 23135.7 1517.32  11
  14  -1  -7 23830.3 1681.14  11
  14   1  -7 23151.9 1360.51   8
  13   1  -7 6823.72 851.477  11
  13  -1  -7 7514.47 946.395  11
  13   1  -7 6408.98 762.545   8
  12   1  -7 4985.72 731.053  11
  12  -1  -7 5695.17 826.190  11
  12   1  -7 4098.72 637.063   8
  11   1  -7 12793.6 1088.82  11
  11  -1  -7 11733.3 1130.25  11
  11   1  -7 11461.3 1003.34   8
  10   1  -7 174.438 321.111  11
  10  -1  -7 281.766 416.852  11
  10  -1  -7-154.208 253.331   8
  10   1  -7 57.5912 299.965   8
   9   1  -7 8431.65 861.704   1
   9   1  -7 9576.54 915.037  11
   9  -1  -7 7669.87 887.335  11
   9  -1  -7 8005.18 898.134   6
   9  -1  -7 7421.42 662.208   8
   9   1  -7 9279.45 896.257   8
   8   1  -7 16441.3 1126.77   1
   8   1  -7 17134.8 1149.90  11
   8  -1  -7 19194.7 1336.63  11
   8  -1  -7 17642.4 1226.01   6
   8  -1  -7 17061.1 983.931   8
   8   1  -7 19791.0 1252.53   8
   7   1  -7 11708.8 952.294   1
   7   1  -7 12146.4 944.126  11
   7  -1  -7 11379.4 1023.84  11
   7  -1  -7 11082.7 1023.37   6
   7   1  -7 11406.9 1397.24   5
   7  -1  -7 12316.7 863.561   8
   7   1  -7 13978.1 1059.38   8
   6   1  -7 22241.6 1271.56   1
   6   1  -7 23544.1 1282.63  11
   6  -1  -7 21978.3 1391.79  11
   6  -1  -7 23664.5 1444.86   6
   6   1  -7 22098.9 1957.94   5
   6  -1  -7 23068.1 1173.99   8
   6   1  -7 25923.2 1393.56   8
   5   1  -7 46056.8 1756.46  11
   5  -1  -7 42897.9 1876.38  11
   5   1  -7 42383.6 1747.17   1
   5  -1  -7 40919.0 1916.48   6
   5   1  -7 41930.5 2642.37   5
   5  -1  -7 43682.9 1635.11   8
   5   1  -7 45732.1 1812.39   8
   4   1  -7-160.140 314.819  11
   4   1  -7-352.720 363.855   1
   4  -1  -7-70.5206 310.907  11
   4  -1  -7-300.244 522.453   6
   4   1  -7 261.726 338.668   5
   4  -1  -7 31.6342 267.512   8
   4   1  -7-100.607 249.392   8
   3   1  -7 215.215 249.502  11
   3  -1  -7 23.4111 299.494  11
   3  -1  -7 640.450 599.486   6
   3   1  -7 147.499 285.642   1
   3   1  -7-181.049 384.953   5
   3  -1  -7 297.501 257.147   8
   3   1  -7 341.301 277.676   8
   2   1  -7 5300.57 608.141  11
   2  -1  -7 5261.76 692.840  11
   2   1  -7 5310.48 693.007   1
   2  -1  -7 5879.19 875.457   6
   2   1  -7 5495.64 962.958   5
   2  -1  -7 4743.65 611.639   8
   2   1  -7 5201.65 629.918   8
   1   1  -7 6005.30 657.689  11
   1  -1  -7 5645.17 713.820  11
   1   1  -7 5586.74 731.574   1
   1  -1  -7 5570.58 879.910   6
   1   1  -7 7047.57 1102.95   5
   1  -1  -7 5931.84 682.660   8
   1   1  -7 5807.35 636.957   8
   0   1  -7 6848.50 684.293  11
   0  -1  -7 7159.28 809.954  11
   0  -1  -7 7929.14 995.272   6
   0   1  -7 6658.75 813.270   1
   0  -1  -7 7069.77 751.501   8
   0   1  -7 8000.44 741.571   8
  -1   1  -7 1142.55 337.940  11
  -1  -1  -7 1102.28 370.322  11
  -1  -1  -7 2007.68 769.522   6
  -1   1  -7 1081.11 446.744   1
  -1  -1  -7 1654.04 480.006   8
  -1   1  -7 1065.13 339.895   8
  -2   1  -7 30850.6 1459.97  11
  -2  -1  -7 30526.6 1615.69  11
  -2  -1  -7 28310.2 1774.82   6
  -2   1  -7 29475.0 1735.52   1
  -2   1  -7 30386.6 1422.61   8
  -3   1  -7-93.2249 358.183   1
  -3   1  -7 86.7645 317.256  11
  -3  -1  -7-284.485 449.340  11
  -3   1  -7 246.710 271.890   8
  -4   1  -7 19707.1 1217.24  11
  -4  -1  -7 18737.4 1305.10  11
  -4   1  -7 18402.9 1461.77   1
  -4   1  -7 19967.9 1161.36   8
  -5   1  -7 2359.30 547.585  11
  -5  -1  -7 2513.98 590.617  11
  -5   1  -7 1290.99 500.379   1
  -5   1  -7 2592.92 502.633   8
  -6   1  -7 7927.41 819.026  11
  -6  -1  -7 8611.61 992.027  11
  -6   1  -7 6762.25 988.475   1
  -7   1  -7-894.054 544.603  11
  -7  -1  -7 902.008 518.636  11
  -8   1  -7 17197.8 1287.65  11
  -8  -1  -7 16362.9 1311.57  11
  -9   1  -7 56.9398 446.365  11
  -9  -1  -7-567.718 577.496  11
 -10   1  -7-295.031 378.179   7
 -10   1  -7 377.791 484.406  11
 -10  -1  -7-341.863 540.665  11
 -10  -1  -7 423.829 450.710   7
 -11  -1  -7 8902.25 968.009   7
 -11   1  -7 9567.67 1089.71  11
 -11  -1  -7 9597.24 1171.32  11
 -11   1  -7 8101.03 810.971   7
 -12   1  -7 1590.11 461.425   7
 -12   1  -7 1545.24 615.351  11
 -12  -1  -7 2704.90 868.272  11
 -12  -1  -7 2093.19 589.668   7
 -13   1  -7-304.218 357.913   7
 -13   1  -7 330.859 441.386  11
 -13  -1  -7 126.648 611.800  11
 -13  -1  -7 477.116 395.117   7
 -14   1  -7 524.330 424.721   7
 -14   1  -7 291.018 462.918  11
 -14  -1  -7 47.6040 579.141  11
 -14  -1  -7 127.644 382.845   7
 -15   1  -7 430.854 368.708   7
 -15   1  -7-74.6045 467.025  11
 -15  -1  -7 574.568 649.247  11
 -15  -1  -7 130.464 394.407   7
 -16   1  -7 884.873 406.280   7
 -16   1  -7-43.6949 424.139  11
 -16  -1  -7 617.664 595.348  11
 -16  -1  -7 767.195 410.520   7
 -17   1  -7 1774.06 438.790   7
 -17   1  -7 925.658 413.605  11
 -17  -1  -7 686.512 482.943  11
 -17  -1  -7 2290.32 501.301   7
 -18   1  -7 2607.70 463.558   7
 -18  -1  -7 1270.31 508.772  11
 -18  -1  -7 2020.06 438.565   7
 -19  -1  -7 1046.68 395.633  11
 -19  -1  -7 2096.44 405.571   7
 -19   1  -7 1932.95 455.595   1
 -20   1  -7 6951.53 559.603   7
 -20  -1  -7 7124.32 585.343   7
  24  -2  -7 77.9998 186.739  11
  24   2  -7 105.217 169.271  10
  23  -2  -7 2232.97 424.960  11
  23   2  -7 1121.63 257.037  10
  22  -2  -7 150.345 262.254  11
  22   2  -7 89.7496 199.048  10
  21  -2  -7 735.051 381.072  11
  21   2  -7 526.690 265.715  10
  20  -2  -7 2288.43 541.002  11
  20   2  -7 2751.84 451.372  10
  20   2  -7 2608.03 381.646   8
  19  -2  -7 486.902 388.990  11
  19   2  -7 768.621 325.694  10
  19   2  -7 455.336 247.740   8
  18  -2  -7 841.564 464.945  11
  18   2  -7 1890.27 434.449  10
  18   2  -7 1097.85 360.214   8
  17  -2  -7 426.789 405.785  11
  17   2  -7 767.529 353.076  10
  17   2  -7 187.781 238.767   8
  16  -2  -7-172.482 366.630  11
  16   2  -7-94.2745 271.927   8
  15  -2  -7 1540.27 524.210  11
  15   2  -7 598.108 309.063  10
  15   2  -7 835.172 381.314   8
  14  -2  -7 40634.5 2162.81  11
  14  -2  -7 42414.4 1880.56   6
  14   2  -7 38756.9 1483.07  10
  14   2  -7 37651.9 1890.15   8
  13  -2  -7 593.782 406.573  11
  13  -2  -7-46.1800 443.760   6
  13   2  -7 91.3835 291.593  10
  13   2  -7 198.231 343.669   8
  12  -2  -7 2514.74 637.277  11
  12  -2  -7 1360.46 538.359   6
  12   2  -7 1808.06 383.578  10
  12   2  -7 2168.67 537.483   8
  11  -2  -7 11999.9 1143.45  11
  11  -2  -7 12344.3 1175.28   6
  11   2  -7 11547.6 1099.52   8
  10  -2  -7 343.313 401.855  11
  10  -2  -7 145.534 551.360   6
  10   2  -7 98.2132 314.243   8
   9  -2  -7-24.9882 402.945  11
   9  -2  -7 329.018 577.368   6
   9   2  -7 794.397 502.764   1
   9   2  -7 89.6521 289.325   8
   8  -2  -7 2728.76 571.805  11
   8  -2  -7 2755.47 707.629   6
   8   2  -7 2554.20 668.638   1
   8   2  -7 2604.53 544.620   8
   7  -2  -7 107.687 348.016  11
   7  -2  -7-622.153 673.135   6
   7  -2  -7 157.979 263.958   8
   7   2  -7 97.1528 268.575   8
   7   2  -7-20.8211 376.761   1
   6   2  -7 8774.75 971.405   1
   6  -2  -7 7301.14 835.836  11
   6  -2  -7 8230.06 1027.41   6
   6  -2  -7 8872.23 737.495   8
   6   2  -7 8068.15 857.586   8
   5  -2  -7 58015.5 2234.97  11
   5   2  -7 56529.3 2364.29   1
   5  -2  -7 58030.6 2448.57   6
   5   2  -7 59129.9 2141.11   8
   4  -2  -7 57638.6 2219.20  11
   4   2  -7 55076.9 2321.99   1
   4  -2  -7 54236.1 2364.75   6
   4   2  -7 58671.8 2079.03   8
   3  -2  -7 510.312 388.841  11
   3   2  -7 319.840 418.400   1
   3  -2  -7 1394.45 723.335   6
   3   2  -7 774.696 329.866   8
   2  -2  -7 54274.1 2147.90  11
   2  -2  -7 50978.0 2291.36   6
   2   2  -7 54030.9 2314.77   1
   2   2  -7 54192.0 1950.32   8
   1  -2  -7 6083.76 755.382  11
   1   2  -7 6002.08 826.552   1
   1  -2  -7 5783.22 943.546   6
   1   2  -7 6370.53 692.289   8
   0  -2  -7-106.274 449.461  11
   0  -2  -7 669.696 627.512   6
   0   2  -7 472.843 309.496   8
   0   2  -7 425.766 381.173   1
  -1  -2  -7 4497.39 653.261  11
  -1  -2  -7 4511.28 881.805   6
  -1   2  -7 4891.70 790.072   1
  -1   2  -7 5027.27 582.697   8
  -2  -2  -7 4337.65 669.756  11
  -2  -2  -7 4446.34 928.060   6
  -2   2  -7 5362.77 826.616   1
  -2   2  -7 5706.22 634.409   8
  -3  -2  -7 987.291 444.024  11
  -3  -2  -7 1687.46 755.826   6
  -3   2  -7 1354.71 512.930   1
  -3   2  -7 1397.04 374.205   8
  -4  -2  -7 577.892 454.413  11
  -4  -2  -7 1071.84 769.202   6
  -4   2  -7 472.008 399.003   1
  -4   2  -7 427.152 254.147   8
  -5  -2  -7 38868.0 1928.89  11
  -5   2  -7 35861.5 2127.93   1
  -5   2  -7 39470.4 1487.28   8
  -6  -2  -7 1925.63 596.150  11
  -6   2  -7 1449.91 534.642   1
  -7  -2  -7 1364.73 562.624  11
  -7   2  -7 311.897 414.955   1
  -8   2  -7 316.341 494.152   1
  -8  -2  -7-1426.70 696.959  11
  -9  -2  -7 8967.02 1052.16  11
  -9   2  -7 9568.92 1221.79   1
 -10  -2  -7 1700.18 687.856  11
 -10   2  -7 1582.37 634.490   1
 -11   2  -7 4081.63 599.297   7
 -11  -2  -7 5062.70 906.712  11
 -11   2  -7 4175.77 889.220   1
 -12  -2  -7 24129.4 1716.62  11
 -12   2  -7 21551.8 1257.70   7
 -13   2  -7 2163.77 514.608   7
 -13  -2  -7 1633.21 721.803  11
 -13   2  -7 1160.54 588.030   1
 -14  -2  -7 3757.70 722.859   7
 -14   2  -7 3344.79 549.274   7
 -14  -2  -7 2700.35 768.501  11
 -14   2  -7 3180.75 751.399   1
 -15   2  -7 656.735 351.386   7
 -15  -2  -7 774.338 539.666  11
 -15  -2  -7 655.460 442.918   7
 -15   2  -7 575.462 467.539   1
 -16   2  -7 209.655 283.928   7
 -16  -2  -7 401.142 469.869  11
 -16  -2  -7 584.349 386.494   7
 -16   2  -7 50.4396 394.962   1
 -17   2  -7 693.557 326.926   7
 -17  -2  -7-70.4733 459.925  11
 -17  -2  -7 811.230 354.682   7
 -17   2  -7 525.306 347.546   1
 -18   2  -7-84.4125 228.443   7
 -18  -2  -7-513.061 410.153  11
 -18  -2  -7 202.439 304.051   7
 -18   2  -7-230.538 308.515   1
 -19  -2  -7 10478.6 719.559   7
 -19   2  -7 10282.0 810.937   1
 -19   2  -7 12425.7 708.370   7
 -20  -2  -7 1477.52 283.361   7
 -20   2  -7 1306.87 294.433   1
  23   3  -7 487.333 178.553  10
  22  -3  -7 1324.53 292.989  11
  22   3  -7 1381.98 269.280  10
  21  -3  -7 1494.98 360.963  11
  21   3  -7 1883.99 353.192  10
  21   3  -7 1330.18 258.692   8
  20  -3  -7 1360.90 382.392  11
  20   3  -7 2059.05 369.372  10
  20   3  -7 1797.84 341.289   8
  19  -3  -7 1083.73 407.141  11
  19   3  -7 1603.78 366.962  10
  19   3  -7 1301.06 350.846   8
  18  -3  -7-72.1268 306.116  11
  18   3  -7 647.128 341.780  10
  18   3  -7 23.3526 269.298   8
  17  -3  -7 272.186 326.224  11
  17  -3  -7 255.023 391.080   6
  17   3  -7 674.333 333.042  10
  17   3  -7 512.838 318.538   8
  16  -3  -7 3171.91 590.884  11
  16  -3  -7 3421.36 629.185   6
  16   3  -7 2344.56 426.438  10
  16   3  -7 2903.15 567.849   8
  15  -3  -7 518.240 326.978  11
  15  -3  -7 378.046 416.566   6
  15   3  -7 186.634 280.272  10
  15   3  -7 477.389 342.624   8
  14  -3  -7 8022.87 918.550  11
  14  -3  -7 7325.70 908.401   6
  14   3  -7 7038.85 664.132  10
  14   3  -7 7210.11 865.423   8
  13  -3  -7 625.105 365.432  11
  13  -3  -7 477.129 499.963   6
  13   3  -7 725.074 335.545  10
  13   3  -7 187.513 292.447   8
  12  -3  -7 2079.67 537.581  11
  12  -3  -7 1862.31 600.025   6
  12   3  -7 2132.59 433.938  10
  12   3  -7 1748.02 533.424   8
  11  -3  -7 10460.4 1017.48  11
  11  -3  -7 10632.9 1177.80   6
  11   3  -7 9432.18 752.263  10
  11   3  -7 7863.16 970.291   8
  10  -3  -7 24180.1 1542.93  11
  10  -3  -7 24889.7 1637.57   6
  10   3  -7 21798.5 1058.21  10
  10   3  -7 21947.9 1572.90   8
   9  -3  -7 2180.92 499.822  11
   9  -3  -7 2378.50 715.785   6
   9   3  -7 2264.31 586.875   8
   8   3  -7 6909.92 994.558   1
   8  -3  -7 7001.90 844.740  11
   8  -3  -7 5148.57 914.059   6
   8   3  -7 6388.41 852.108   8
   7   3  -7 13241.4 1284.99   1
   7  -3  -7 12956.4 1091.52  11
   7  -3  -7 11269.5 1207.42   6
   7   3  -7 12219.1 1076.45   8
   6   3  -7 7666.55 995.946   1
   6  -3  -7 7427.13 845.238  11
   6  -3  -7 7968.70 1053.63   6
   6   3  -7 7003.33 837.100   8
   5   3  -7 35687.0 1998.39   1
   5  -3  -7 34931.6 1747.38  11
   5  -3  -7 33575.3 1997.95   6
   5   3  -7 35078.5 1749.26   8
   4  -3  -7 9750.22 933.169  11
   4   3  -7 9290.08 1050.19   1
   4  -3  -7 9316.86 1105.04   6
   4   3  -7 9300.57 893.954   8
   3   3  -7 1848.44 541.903   1
   3  -3  -7 2824.02 591.370  11
   3  -3  -7 2347.72 730.131   6
   3   3  -7 2577.08 500.098   8
   2  -3  -7 8976.16 915.334  11
   2   3  -7 9907.65 1084.56   1
   2  -3  -7 9850.16 1133.19   6
   2   3  -7 9885.44 874.578   8
   1  -3  -7 1833.49 443.352  11
   1  -3  -7 3545.73 779.301   6
   1   3  -7 2929.41 610.047   1
   1   3  -7 3277.54 534.259   8
   0  -3  -7 3012.88 541.634  11
   0  -3  -7 2469.98 834.611   6
   0   3  -7 3315.43 699.227   1
   0   3  -7 3150.20 490.992   8
  -1  -3  -7-41.2804 409.726  11
  -1  -3  -7 1530.00 721.202   6
  -1   3  -7 590.711 458.200   1
  -1   3  -7 515.096 286.135   8
  -2  -3  -7 10408.7 987.181  11
  -2  -3  -7 9470.42 1195.45   6
  -2   3  -7 9743.89 1121.80   1
  -2   3  -7 11120.7 811.716   8
  -3   3  -7 1185.27 498.123   1
  -3  -3  -7 1515.15 495.004  11
  -3  -3  -7 2028.29 791.066   6
  -3   3  -7 1250.58 334.183   8
  -4   3  -7 732.592 534.165   1
  -4  -3  -7 1309.61 489.147  11
  -4  -3  -7 1795.19 829.341   6
  -5  -3  -7 6656.84 846.881  11
  -5  -3  -7 5871.90 1032.00   6
  -5   3  -7 6394.05 950.230   1
  -6  -3  -7 992.876 436.997  11
  -6   3  -7 1844.90 635.732   1
  -7  -3  -7 1221.21 484.984  11
  -7   3  -7 1550.60 656.438   1
  -8  -3  -7 9418.69 1035.55  11
  -8   3  -7 11535.6 1302.19   1
  -9  -3  -7-23.0033 501.210  11
  -9   3  -7 438.119 520.593   1
 -10  -3  -7 3634.12 733.667  11
 -10   3  -7 3696.74 811.695   1
 -11  -3  -7 6609.08 966.849  11
 -11   3  -7 6603.58 1020.51   1
 -12   3  -7 2788.56 457.657   7
 -12  -3  -7 2786.08 683.756  11
 -12   3  -7 3287.40 736.393   1
 -13   3  -7 88.6608 258.091   7
 -13  -3  -7-97.2982 445.297  11
 -13   3  -7 325.081 363.949   1
 -14  -3  -7 5389.17 798.983  11
 -14   3  -7 4474.87 761.529   1
 -14   3  -7 4749.66 570.065   7
 -15   3  -7 1841.15 377.727   7
 -15  -3  -7 1575.09 521.803  11
 -15  -3  -7 1963.15 502.670   7
 -15   3  -7 1794.24 503.246   1
 -16   3  -7 2992.51 435.102   7
 -16  -3  -7 2796.27 500.182   7
 -16   3  -7 2634.55 511.848   1
 -17   3  -7 884.137 264.293   7
 -17  -3  -7 182.344 321.121  11
 -17  -3  -7 546.910 321.429   7
 -17   3  -7 292.373 265.312   1
 -18   3  -7 272.338 186.647   7
 -18   3  -7 211.067 203.805   1
 -18  -3  -7 357.075 276.760   7
  21   4  -7 681.389 195.402  10
  21   4  -7 595.839 166.474   8
  20   4  -7 615.033 219.815  10
  20   4  -7 298.155 188.861   8
  19  -4  -7-154.974 286.891   6
  19   4  -7-59.2900 197.366   8
  18   4  -7 3009.42 413.895  10
  18  -4  -7 2023.24 416.491   6
  18   4  -7 2074.14 400.786   8
  17  -4  -7 420.908 279.088  11
  17  -4  -7 360.856 430.916   6
  17   4  -7-332.820 321.012  10
  17   4  -7-34.3130 248.879   8
  16  -4  -7 101.917 210.322  11
  16  -4  -7 96.7828 405.570   6
  16   4  -7-115.409 286.066  10
  16   4  -7 16.4328 255.641   8
  15  -4  -7 27892.7 1275.18  11
  15  -4  -7 30333.1 1579.55   6
  15   4  -7 28892.3 1209.69  10
  15   4  -7 27490.6 1501.74   8
  14  -4  -7 4342.13 565.429  11
  14   4  -7 4302.78 543.421  10
  14  -4  -7 4219.27 754.955   6
  14   4  -7 3858.36 666.309   8
  13  -4  -7 10176.7 829.029  11
  13  -4  -7 10161.0 1068.90   6
  13   4  -7 10292.3 772.510  10
  13   4  -7 8077.17 916.940   8
  12  -4  -7 9680.25 846.591  11
  12  -4  -7 8861.19 1044.90   6
  12   4  -7 9467.85 760.953  10
  12   4  -7 7391.44 939.598   8
  11  -4  -7 341.902 288.835  11
  11  -4  -7 408.519 537.118   6
  11   4  -7 1040.94 385.157  10
  11   4  -7 429.966 329.578   8
  10  -4  -7 1108.64 402.823  11
  10  -4  -7 1515.70 615.365   6
  10   4  -7 1481.10 416.239  10
  10   4  -7 838.326 433.333   8
   9  -4  -7 15441.8 1072.38  11
   9  -4  -7 14237.2 1382.14   6
   9   4  -7 16175.2 956.477  10
   9   4  -7 13727.0 1233.05   8
   8  -4  -7 3198.79 568.074  11
   8  -4  -7 2674.09 730.955   6
   8   4  -7 3312.77 483.183  10
   8   4  -7 2244.51 594.432   8
   7   4  -7 8715.52 1143.52   1
   7  -4  -7 6716.32 759.741  11
   7   4  -7 7172.03 634.157  10
   7  -4  -7 6346.53 998.928   6
   7   4  -7 6276.99 823.771   8
   6  -4  -7 1665.80 421.100  11
   6  -4  -7 1778.31 668.955   6
   6   4  -7 2898.71 748.064   1
   6   4  -7 1308.85 440.844   8
   5   4  -7 40519.8 2225.01   1
   5  -4  -7 39717.6 1693.25  11
   5  -4  -7 36650.6 2115.75   6
   5   4  -7 39147.4 1792.73   8
   4  -4  -7 2048.60 485.903  11
   4  -4  -7 2464.84 737.544   6
   4   4  -7 2643.91 534.653   8
   4   4  -7 2725.97 710.812   1
   3   4  -7 23801.8 1667.42   1
   3  -4  -7 24490.7 1321.54  11
   3  -4  -7 23505.1 1673.83   6
   3   4  -7 24570.8 1329.02   8
   2   4  -7 2385.83 628.304   1
   2  -4  -7 2314.04 458.946  11
   2  -4  -7 3238.54 792.082   6
   2   4  -7 3779.43 551.242   8
   1  -4  -7 5587.90 674.591  11
   1   4  -7 6083.50 903.501   1
   1  -4  -7 5733.56 960.815   6
   1   4  -7 5695.05 636.994   8
   0  -4  -7 6666.88 714.028  11
   0   4  -7 6061.78 860.294   1
   0  -4  -7 6495.27 1021.04   6
   0   4  -7 6219.46 622.268   8
  -1  -4  -7 15230.6 1064.52  11
  -1   4  -7 14540.9 1346.15   1
  -1  -4  -7 13448.1 1280.24   6
  -2  -4  -7 15712.2 1098.20  11
  -2   4  -7 14066.5 1308.27   1
  -2  -4  -7 15144.3 1316.38   6
  -3  -4  -7 9879.50 910.856  11
  -3  -4  -7 7090.30 995.715   6
  -3   4  -7 8715.43 1054.55   1
  -4  -4  -7 42899.8 1808.50  11
  -4  -4  -7 40757.8 2004.55   6
  -4   4  -7 42248.2 2255.80   1
  -5  -4  -7 2582.80 535.808  11
  -5   4  -7 3164.28 698.933   1
  -6  -4  -7 1659.12 479.491  11
  -6   4  -7 2178.34 616.240   1
  -7  -4  -7-2.72917 356.404  11
  -7   4  -7-13.8336 328.476   1
  -8  -4  -7 1824.23 557.421  11
  -8   4  -7 1963.89 571.124   1
  -9  -4  -7 1291.21 478.400  11
  -9   4  -7 1010.68 449.739   1
 -10  -4  -7 7988.16 865.515  11
 -10   4  -7 7962.65 948.566   1
 -11  -4  -7 871.504 425.180  11
 -11   4  -7 596.915 367.999   1
 -12  -4  -7 1042.96 430.126  11
 -12   4  -7 67.8608 296.590   1
 -13  -4  -7 254.579 327.892  11
 -13   4  -7 190.722 271.953   1
 -14  -4  -7-143.189 279.146  11
 -14   4  -7 410.726 271.808   1
 -15  -4  -7 1336.41 373.808   7
 -15   4  -7 1049.09 304.497   1
 -16  -4  -7 671.650 282.602   7
 -16   4  -7 459.044 195.803   1
  18  -5  -7-623.099 308.825   6
  18   5  -7 44.4043 161.278   8
  17   5  -7 1648.25 284.550  10
  17   5  -7 1329.93 286.922   8
  16  -5  -7 2626.61 480.807   6
  16   5  -7 2448.45 327.009  10
  16   5  -7 3303.38 473.746   8
  15  -5  -7 6325.76 720.038   6
  15   5  -7 5871.33 498.004  10
  15   5  -7 5690.79 621.825   8
  14  -5  -7-547.769 486.381   6
  14   5  -7-77.2181 239.094  10
  14   5  -7-11.0744 234.422   8
  13  -5  -7 5836.11 789.577   6
  13   5  -7 6183.82 558.334  10
  13   5  -7 5349.18 664.204   8
  12  -5  -7 2195.59 604.871   6
  12   5  -7 2269.98 400.233  10
  12   5  -7 1858.79 452.304   8
  11  -5  -7 1683.54 551.731   6
  11   5  -7 2502.09 420.383  10
  11   5  -7 1436.56 419.513   8
  10  -5  -7 8332.94 996.721   6
  10   5  -7 9827.53 710.668  10
  10   5  -7 8723.44 873.650   8
   9   5  -7 4861.35 548.153  10
   9  -5  -7 3665.73 765.861   6
   9   5  -7 3499.31 582.689   8
   8  -5  -7 8954.01 1076.96   6
   8   5  -7 9116.74 699.118  10
   8   5  -7 7115.11 761.045   8
   7  -5  -7 7718.99 1004.67   6
   7   5  -7 7479.84 649.088  10
   7   5  -7 7119.42 741.156   8
   6  -5  -7 2043.45 698.889   6
   6   5  -7 3329.50 473.708  10
   6   5  -7 2694.06 477.548   8
   5  -5  -7 415.289 508.965   6
   5   5  -7 744.931 315.111  10
   5   5  -7 162.781 233.593   8
   4  -5  -7 1478.41 632.513   6
   4   5  -7 2217.46 653.003   1
   4   5  -7 1433.97 355.054   8
   3   5  -7 12039.1 1188.29   1
   3  -5  -7 8841.85 1103.86   6
   3   5  -7 10047.3 739.696   8
   2  -5  -7 264.761 576.973   6
   2   5  -7 1149.88 549.127   1
   1  -5  -7 1346.51 600.636   6
   1   5  -7 1403.84 519.843   1
   0  -5  -7 792.454 620.351   6
   0   5  -7 297.155 410.934   1
  -1  -5  -7 2564.22 711.556   6
  -1   5  -7 1867.80 541.185   1
  -2   5  -7 1731.95 508.121   1
  -2  -5  -7 1794.27 611.988   6
  -3   5  -7 2216.48 534.974   1
  -3  -5  -7 2195.02 668.409   6
  -4   5  -7 364.645 336.269   1
  -5   5  -7-43.4175 369.158   1
  -6   5  -7 1383.09 420.267   1
  -7   5  -7 710.347 322.589   1
  -8   5  -7 1319.30 387.270   1
  -9   5  -7 3266.72 492.365   1
 -10   5  -7-33.3858 245.070   1
 -11   5  -7 3696.56 441.557   1
 -12   5  -7 45.3636 161.374   1
  14  -6  -7-147.892 294.895   6
  14   6  -7 149.315 136.300   8
  13  -6  -7-280.490 338.575   6
  13   6  -7-81.9540 175.626  10
  13   6  -7-4.35203 153.760   8
  12   6  -7 5597.83 418.884  10
  12   6  -7 4089.49 401.378   8
  11  -6  -7 16586.0 1019.95   6
  11   6  -7 18361.4 742.055  10
  10  -6  -7 125.903 410.937   6
  10   6  -7 1050.36 284.313  10
  10   6  -7 485.252 212.361   8
   9  -6  -7 1328.20 449.005   6
   9   6  -7 2347.84 349.618  10
   9   6  -7 1905.90 304.388   8
   8   6  -7 3482.29 400.967  10
   8  -6  -7 2579.00 554.553   6
   8   6  -7 2559.86 324.908   8
   7  -6  -7 3101.82 609.861   6
   7   6  -7 3093.44 379.737  10
   6  -6  -7 875.424 464.984   6
   6   6  -7 963.523 287.504  10
   5  -6  -7 7963.53 875.931   6
   5   6  -7 6509.30 515.190  10
   4  -6  -7 270.478 456.275   6
   4   6  -7 689.564 268.139  10
   3  -6  -7 2746.49 606.777   6
   2  -6  -7 1682.90 515.253   6
   1  -6  -7 1130.77 508.338   6
   0  -6  -7 2091.00 514.282   6
  -3   6  -7 1031.38 342.943   1
  -4   6  -7 2280.92 393.282   1
  -5   6  -7 3026.81 378.736   1
  23   0  -8 571.849 199.111  11
  22   0  -8 12018.9 759.587  11
  21   0  -8 3194.78 480.115  11
  20   0  -8-227.341 272.015  11
  19   0  -8 945.690 391.058  11
  18   0  -8 16.9882 289.193  11
  17   0  -8 8992.10 962.464  11
  16   0  -8 6344.72 846.875  11
  15   0  -8 1954.51 536.705  11
  14   0  -8 143.212 381.187  11
  14   0  -8-90.5122 220.865   8
  13   0  -8 2916.77 626.093  11
  13   0  -8 3356.95 525.470   8
  12   0  -8 25874.7 1616.35  11
  12   0  -8 23152.7 1238.40   8
  11   0  -8 5278.91 767.366  11
  11   0  -8 4939.39 614.751   8
  10   0  -8 43814.1 2069.39  11
  10   0  -8 43396.7 1759.01   8
   9   0  -8 1423.23 496.904  11
   9   0  -8 1349.27 379.580   8
   8   0  -8 233.938 331.393  11
   8   0  -8 202.311 262.553   8
   7   0  -8 9727.09 980.570  11
   7   0  -8 10063.0 902.107   8
   6   0  -8 13803.0 1153.04  11
   6   0  -8 14864.4 1084.82   8
   5   0  -8 1433.28 457.764  11
   5   0  -8 1715.16 458.802   8
   4   0  -8 8112.03 876.322  11
   4   0  -8 7257.52 794.958   8
   3   0  -8 38972.0 1859.61  11
   3   0  -8 38169.1 1755.06   8
   2   0  -8 134569. 3407.05  11
   2   0  -8 134803. 3258.65   8
   1   0  -8-470.671 454.199  11
   1   0  -8 518.454 379.935   8
   0   0  -8-150.424 444.103  11
   0   0  -8 216.098 327.313   8
  -1   0  -8-65.4970 418.228  11
  -1   0  -8 233.144 347.602   8
  -2   0  -8 4107.04 684.513  11
  -3   0  -8 7975.06 904.138  11
  -3   0  -8 7564.94 822.773   1
  -4   0  -8 5901.02 818.364  11
  -4   0  -8 5540.59 775.218   1
  -5   0  -8 7287.17 888.682  11
  -5   0  -8 4416.25 728.695   1
  -6   0  -8 2313.64 598.567  11
  -6   0  -8 3192.81 641.615   1
  -7   0  -8 58171.1 2345.65  11
  -7   0  -8 44651.6 2214.13   1
  -8   0  -8 10091.1 1044.69  11
  -8   0  -8 8008.14 966.408   1
  -9   0  -8 1859.00 647.117  11
  -9   0  -8 1067.35 444.927   1
 -10   0  -8 2556.92 577.795   1
 -10   0  -8 4667.50 805.105  11
 -11   0  -8 9787.32 1057.89  11
 -11   0  -8 7459.30 915.582   1
 -12   0  -8 5148.41 821.176  11
 -12   0  -8 3942.22 679.230   1
 -13   0  -8 3792.86 524.204   7
 -13   0  -8 3278.53 716.224  11
 -13   0  -8 2413.23 526.851   1
 -14   0  -8 5841.68 833.916  11
 -14   0  -8 5061.91 706.598   1
 -15   0  -8 315.818 256.306   7
 -15   0  -8-259.879 368.120  11
 -15   0  -8 331.880 295.342   1
 -16   0  -8 3354.50 545.926  11
 -16   0  -8 2573.66 489.212   1
 -17   0  -8 1401.07 336.823   1
 -17   0  -8 1146.51 332.007  11
  23  -1  -8 95.4381 172.266  11
  22   1  -8-212.017 181.229  11
  22  -1  -8-121.689 196.219  11
  21   1  -8 937.498 263.228  11
  21  -1  -8 896.523 334.094  11
  20   1  -8 976.008 335.783  11
  20  -1  -8 815.735 367.745  11
  19   1  -8 94.8136 276.738  11
  19  -1  -8 122.650 294.327  11
  18   1  -8 114.833 289.076  11
  18  -1  -8 110.163 316.666  11
  17   1  -8 1960.47 521.146  11
  17  -1  -8 2313.25 553.176  11
  17   1  -8 2251.20 398.472   8
  16   1  -8 637.663 387.673  11
  16  -1  -8 602.533 389.080  11
  16   1  -8 1317.60 347.184   8
  15   1  -8 11828.3 1102.70  11
  15  -1  -8 12336.7 1199.88  11
  15   1  -8 14385.3 968.819   8
  14   1  -8 4114.98 702.747  11
  14  -1  -8 3528.57 725.706  11
  14   1  -8 3658.89 566.936   8
  13   1  -8 1358.96 469.555  11
  13  -1  -8 1212.03 476.750  11
  13   1  -8 2001.51 471.200   8
  12   1  -8-30.9441 318.370  11
  12  -1  -8-122.363 386.870  11
  12   1  -8-0.46429 262.878   8
  11   1  -8 327.328 345.814  11
  11  -1  -8 155.272 341.049  11
  11  -1  -8 269.195 255.957   8
  11   1  -8 273.415 404.995   8
  10   1  -8 2740.37 549.818  11
  10  -1  -8 2765.92 637.031  11
  10  -1  -8 2287.65 444.170   8
  10   1  -8 2323.46 498.247   8
   9   1  -8 40.0381 306.641  11
   9  -1  -8-159.523 403.998  11
   9  -1  -8 741.551 580.432   6
   9  -1  -8 108.384 266.547   8
   9   1  -8 0.48963 267.722   8
   8   1  -8 405.102 385.522  11
   8  -1  -8 447.555 366.826  11
   8  -1  -8 1476.35 678.281   6
   8  -1  -8 603.498 307.282   8
   8   1  -8 348.284 303.946   8
   7   1  -8 7710.90 794.914   1
   7   1  -8 6972.38 779.730  11
   7  -1  -8 7523.82 890.914  11
   7  -1  -8 6751.17 951.728   6
   7  -1  -8 7374.86 757.017   8
   7   1  -8 7189.54 822.314   8
   6   1  -8 154.067 286.339  11
   6  -1  -8-125.361 316.698  11
   6  -1  -8 818.462 688.865   6
   6  -1  -8 13.8506 284.070   8
   6   1  -8 332.101 360.141   8
   6   1  -8 224.526 329.107   1
   5   1  -8 13363.0 1051.00   1
   5   1  -8 13163.9 1036.58  11
   5  -1  -8 12738.9 1143.19  11
   5  -1  -8 12488.3 1211.84   6
   5  -1  -8 13064.4 1000.75   8
   5   1  -8 13394.7 1082.63   8
   4   1  -8 642.377 304.336   1
   4   1  -8 1020.24 393.905  11
   4  -1  -8 1184.20 475.143  11
   4  -1  -8 1339.47 707.851   6
   4  -1  -8 1110.79 414.207   8
   4   1  -8 969.603 400.779   8
   3   1  -8 571.531 317.368   1
   3   1  -8 491.975 331.859  11
   3  -1  -8 683.128 439.376  11
   3  -1  -8 1533.13 474.016   8
   3   1  -8 988.740 361.713   8
   2   1  -8 30437.6 1513.97  11
   2  -1  -8 29092.7 1670.37  11
   2   1  -8 29112.5 1612.33   1
   2  -1  -8 28049.9 1795.16   6
   2  -1  -8 29417.1 1551.35   8
   2   1  -8 28828.6 1529.85   8
   1   1  -8 11919.7 978.105  11
   1  -1  -8 10216.3 1019.81  11
   1  -1  -8 10217.7 1225.59   6
   1   1  -8 9384.68 964.628   1
   1   1  -8 10092.3 906.993   8
   0   1  -8 1152.37 359.259  11
   0  -1  -8 777.060 441.530  11
   0   1  -8 1433.08 486.326   1
   0   1  -8 1699.52 483.504   8
  -1   1  -8 7422.13 789.391  11
  -1  -1  -8 6670.94 853.284  11
  -1   1  -8 7552.11 908.696   1
  -1   1  -8 7486.20 811.039   8
  -2   1  -8 79.3042 329.865   1
  -2   1  -8 546.232 361.726  11
  -2  -1  -8-248.941 440.991  11
  -2   1  -8 263.408 306.499   8
  -3   1  -8 291.351 418.387   1
  -3   1  -8 467.674 432.510  11
  -3  -1  -8 168.373 418.727  11
  -3   1  -8 547.867 368.072   8
  -4   1  -8 8656.73 894.814  11
  -4  -1  -8 8334.40 966.268  11
  -4   1  -8 7233.95 959.492   1
  -5  -1  -8 777.508 481.813  11
  -5   1  -8 255.435 349.513   1
  -6   1  -8 2629.35 596.538  11
  -6   1  -8 2485.39 639.607   1
  -7   1  -8 601.958 434.440  11
  -7  -1  -8 243.687 642.803  11
  -7   1  -8 1453.31 517.346   1
  -8   1  -8 4295.83 776.341  11
  -8  -1  -8 3778.52 745.443  11
  -8   1  -8 4489.33 848.599   1
  -9   1  -8 1722.94 571.152  11
  -9  -1  -8 2031.09 744.712  11
  -9   1  -8 1676.85 574.338   1
 -10   1  -8 10479.2 1066.11  11
 -10  -1  -8 11389.6 1245.35  11
 -10   1  -8 10949.5 1232.09   1
 -11   1  -8 883.105 515.483  11
 -11  -1  -8 1043.87 382.564   7
 -11  -1  -8 1462.42 658.053  11
 -11   1  -8 252.537 399.016   1
 -12  -1  -8 781.225 340.690   1
 -12   1  -8 2413.89 608.385  11
 -12  -1  -8 2164.57 502.346   7
 -12  -1  -8 2511.33 699.768  11
 -12   1  -8 1689.69 538.951   1
 -13  -1  -8-4.55775 229.607   1
 -13   1  -8 69.5242 378.670  11
 -13  -1  -8 572.608 362.185   7
 -13  -1  -8 267.896 547.151  11
 -13   1  -8 132.023 342.932   1
 -14   1  -8 1597.32 457.193  11
 -14  -1  -8 2024.82 425.232   7
 -14  -1  -8 2849.95 735.071  11
 -14   1  -8 1902.09 531.261   1
 -14  -1  -8 1104.11 318.922   1
 -15   1  -8 228.901 290.478   1
 -15   1  -8 419.338 236.138   7
 -15   1  -8-31.1381 322.155  11
 -15  -1  -8 384.665 261.707   7
 -15  -1  -8 921.302 446.393  11
 -15  -1  -8-32.4994 172.679   1
 -16  -1  -8 39.8097 162.206   1
 -16   1  -8 126.255 194.996   7
 -16  -1  -8-507.128 287.399   7
 -16  -1  -8-77.8616 383.574  11
 -16   1  -8-11.1828 249.165   1
 -17  -1  -8 380.376 210.300   7
 -17   1  -8 308.552 246.430   1
 -18   1  -8 175.886 169.249   1
  22  -2  -8 1520.98 299.196  11
  21  -2  -8 1469.75 344.180  11
  20  -2  -8 2261.38 468.695  11
  20   2  -8 1992.18 262.263  10
  19  -2  -8 59.5070 264.723  11
  19   2  -8-216.022 187.704  10
  19   2  -8 149.398 182.709   8
  18  -2  -8-60.0831 279.568  11
  18   2  -8 54.6425 201.190   8
  17  -2  -8 22.1255 297.733  11
  17   2  -8-131.199 218.629   8
  16  -2  -8 3194.53 619.604  11
  16   2  -8 3146.45 487.069   8
  15  -2  -8 817.194 404.557  11
  15   2  -8 941.631 357.377   8
  14  -2  -8 425.258 395.505  11
  14   2  -8 758.384 356.623   8
  13  -2  -8 5323.74 824.339  11
  13  -2  -8 4921.40 763.468   6
  13   2  -8 4350.16 655.946   8
  12  -2  -8 532.288 398.980  11
  12   2  -8 819.395 409.863   8
  11  -2  -8 12088.7 1144.83  11
  11  -2  -8 10466.8 1058.06   6
  11   2  -8 10880.3 995.151   8
  10  -2  -8 20.8528 353.575  11
  10  -2  -8 416.854 544.873   6
  10   2  -8 130.836 309.553   8
   9  -2  -8 259.396 334.070  11
   9  -2  -8 423.235 634.578   6
   9   2  -8 176.797 337.845   8
   8  -2  -8 268.870 425.513  11
   8  -2  -8-614.214 637.132   6
   8   2  -8 471.810 487.686   1
   8   2  -8 169.495 349.681   8
   7   2  -8 6677.33 867.683   1
   7  -2  -8 6194.28 877.562  11
   7  -2  -8 7314.36 1028.37   6
   7   2  -8 6032.11 785.668   8
   6   2  -8 5510.06 801.627   1
   6  -2  -8 4980.01 788.639  11
   6  -2  -8 5619.26 983.784   6
   6   2  -8 4300.78 679.143   8
   5  -2  -8 1018.91 479.569  11
   5  -2  -8 1363.90 707.489   6
   5   2  -8 1933.95 504.479   8
   5   2  -8 1523.26 494.023   1
   4   2  -8 794.602 376.316   1
   4  -2  -8 1187.52 485.964  11
   4  -2  -8 1237.25 730.624   6
   4   2  -8 1417.12 443.206   8
   3   2  -8 3717.50 653.365   1
   3  -2  -8 4387.94 751.177  11
   3  -2  -8 4558.96 961.729   6
   3   2  -8 4676.26 661.297   8
   2  -2  -8 29321.6 1672.27  11
   2   2  -8 27555.7 1694.55   1
   2  -2  -8 28508.7 1890.35   6
   2   2  -8 29179.8 1505.31   8
   1  -2  -8 25073.2 1573.76  11
   1   2  -8 24286.8 1622.92   1
   1  -2  -8 24830.0 1796.75   6
   1   2  -8 25888.0 1385.63   8
   0  -2  -8 17923.3 1339.23  11
   0  -2  -8 17827.6 1574.90   6
   0   2  -8 18127.2 1435.56   1
   0   2  -8 20374.2 1222.33   8
  -1  -2  -8 71.5575 433.535  11
  -1  -2  -8 1224.55 740.593   6
  -1   2  -8 782.845 458.036   1
  -1   2  -8 454.093 321.358   8
  -2  -2  -8 6496.33 882.878  11
  -2   2  -8 6550.23 938.348   1
  -2   2  -8 7424.04 737.143   8
  -3  -2  -8 912.510 560.417  11
  -3   2  -8 724.446 346.414   8
  -3   2  -8 721.711 474.297   1
  -4  -2  -8 11426.8 1116.47  11
  -4   2  -8 10713.5 1219.86   1
  -4   2  -8 13868.5 949.043   8
  -5  -2  -8 15879.5 1327.11  11
  -5   2  -8 15019.2 1432.67   1
  -6   2  -8 688.914 542.317   1
  -6  -2  -8 13.4235 521.346  11
  -7  -2  -8 4474.42 744.049  11
  -7   2  -8 5886.89 964.964   1
  -8  -2  -8 7467.45 955.458  11
  -8   2  -8 7139.84 1039.01   1
  -9  -2  -8 11968.5 1165.09  11
  -9   2  -8 11271.4 1267.80   1
 -10  -2  -8 2119.34 664.287  11
 -10  -2  -8 1416.29 434.313   7
 -10   2  -8 1255.71 497.528   1
 -11  -2  -8 684.674 579.639  11
 -11  -2  -8 447.172 352.946   7
 -11   2  -8 21.7395 398.561   1
 -12  -2  -8 2054.45 639.129  11
 -12  -2  -8 1554.89 420.827   7
 -12   2  -8 796.954 469.316   1
 -13  -2  -8 22.0213 422.207  11
 -13  -2  -8 323.986 286.098   7
 -13   2  -8-134.944 328.974   1
 -14  -2  -8 745.364 488.705  11
 -14  -2  -8 139.280 264.814   7
 -14   2  -8 9.85760 292.245   1
 -15  -2  -8 12369.0 737.630   7
 -15  -2  -8 10501.5 944.445  11
 -15   2  -8 12920.2 1017.90   1
 -16  -2  -8-553.154 357.331  11
 -16  -2  -8-174.762 221.637   7
 -16   2  -8 181.337 249.816   1
 -17   2  -8 347.465 219.349   1
 -17  -2  -8-661.115 319.935  11
  20  -3  -8 1144.47 250.467  11
  20   3  -8 1747.03 234.366   8
  19  -3  -8 2898.39 442.296  11
  19   3  -8 2717.99 285.485  10
  19   3  -8 2503.83 322.953   8
  18  -3  -8 100.418 227.883  11
  18   3  -8-67.1598 158.544  10
  18   3  -8 97.8901 176.663   8
  17  -3  -8 581.904 294.460  11
  17   3  -8 1048.05 236.591  10
  17   3  -8 637.760 260.678   8
  16  -3  -8 2350.05 469.580  11
  16   3  -8 2158.82 321.248  10
  16   3  -8 2183.51 415.796   8
  15  -3  -8 7925.43 821.742  11
  15  -3  -8 8860.47 811.654   6
  15   3  -8 7433.40 725.138   8
  14  -3  -8 4.65597 272.818  11
  14  -3  -8 109.325 429.117   6
  14   3  -8 125.697 279.197   8
  13  -3  -8 24412.5 1457.40  11
  13  -3  -8 19949.8 1309.39   6
  13   3  -8 20761.4 1288.54   8
  12  -3  -8 250.076 337.668  11
  12  -3  -8 1.08353 470.624   6
  12   3  -8 724.255 373.023   8
  11  -3  -8 19525.1 1341.80  11
  11  -3  -8 15915.9 1294.99   6
  11   3  -8 18023.6 1272.41   8
  10  -3  -8 9474.97 951.030  11
  10  -3  -8 8825.83 1034.23   6
  10   3  -8 7662.60 875.672   8
   9  -3  -8 6907.98 843.146  11
   9  -3  -8 5343.50 881.793   6
   9   3  -8 6596.88 813.523   8
   8  -3  -8 7244.62 860.323  11
   8  -3  -8 6674.77 1000.09   6
   8   3  -8 6467.22 816.023   8
   7  -3  -8 1491.89 515.009  11
   7  -3  -8 1248.19 675.204   6
   7   3  -8 2309.75 688.665   1
   7   3  -8 1467.81 435.925   8
   6   3  -8 4452.65 790.427   1
   6  -3  -8 5056.60 758.186  11
   6  -3  -8 4966.06 947.498   6
   6   3  -8 4344.56 658.133   8
   5  -3  -8 113.343 351.113  11
   5  -3  -8-367.831 596.540   6
   5   3  -8-104.700 269.838   8
   5   3  -8-59.6225 374.576   1
   4   3  -8 6141.68 912.179   1
   4  -3  -8 6150.90 755.314  11
   4  -3  -8 6444.63 1049.60   6
   4   3  -8 6782.13 779.992   8
   3   3  -8 11146.6 1172.07   1
   3  -3  -8 10110.9 996.542  11
   3  -3  -8 9734.21 1188.13   6
   3   3  -8 11141.7 933.982   8
   2  -3  -8 6799.89 823.106  11
   2   3  -8 6937.34 949.159   1
   2  -3  -8 6200.61 1020.53   6
   2   3  -8 7015.54 728.693   8
   1   3  -8 327.756 404.479   1
   1  -3  -8 41.3367 416.938  11
   1  -3  -8 9.64881 589.013   6
   1   3  -8 348.674 298.668   8
   0  -3  -8 527.162 388.363  11
   0   3  -8-290.523 514.412   1
   0  -3  -8 997.135 756.671   6
   0   3  -8 970.011 332.882   8
  -1  -3  -8 6041.18 786.767  11
  -1   3  -8 6455.06 920.197   1
  -1  -3  -8 7316.81 1035.88   6
  -1   3  -8 6864.47 660.635   8
  -2  -3  -8 3398.00 639.935  11
  -2  -3  -8 3506.63 894.911   6
  -2   3  -8 2955.59 660.343   1
  -2   3  -8 3899.29 511.161   8
  -3  -3  -8 544.692 489.573  11
  -3   3  -8 401.822 437.048   1
  -3   3  -8 34.3936 213.277   8
  -4  -3  -8 3564.00 714.609  11
  -4   3  -8 2048.09 603.990   1
  -5  -3  -8 1460.62 458.956  11
  -5   3  -8 2571.65 689.976   1
  -6  -3  -8 2325.87 576.252  11
  -6   3  -8 3361.70 732.780   1
  -7  -3  -8-245.488 445.082  11
  -7   3  -8-58.9596 384.392   1
  -8  -3  -8 9368.59 976.675  11
  -8   3  -8 9905.87 1138.09   1
  -9  -3  -8 7687.90 886.051  11
  -9   3  -8 8306.08 1053.47   1
 -10  -3  -8 9011.93 966.147  11
 -10   3  -8 10132.4 1122.01   1
 -11   3  -8 1085.26 435.363   1
 -11  -3  -8 1547.49 526.280  11
 -11  -3  -8 1585.84 413.422   7
 -12  -3  -8 4456.21 517.808   7
 -12  -3  -8 5081.19 722.514  11
 -12   3  -8 4535.18 703.712   1
 -13   3  -8 2110.64 481.110   1
 -13  -3  -8 1747.46 452.283  11
 -13  -3  -8 2541.28 402.434   7
 -14  -3  -8 5821.69 513.538   7
 -14  -3  -8 5283.94 590.558  11
 -14   3  -8 6898.10 707.892   1
 -15  -3  -8-402.965 301.811  11
 -15   3  -8 329.961 234.845   1
  18   4  -8 5117.10 415.322   8
  17  -4  -8-223.907 239.557   6
  17   4  -8 167.078 142.830  10
  17   4  -8 190.204 193.397   8
  16  -4  -8 6168.35 461.356  11
  16  -4  -8 5348.10 561.256   6
  16   4  -8 6673.95 413.864  10
  16   4  -8 5362.60 531.079   8
  15  -4  -8 1307.44 275.662  11
  15  -4  -8 764.351 404.125   6
  15   4  -8 1423.82 349.359   8
  14  -4  -8 168.423 210.636  11
  14  -4  -8-339.786 410.881   6
  14   4  -8 318.311 185.245  10
  14   4  -8-173.409 244.903   8
  13  -4  -8 261.063 253.385  11
  13  -4  -8 554.390 405.958   6
  13   4  -8 67.1714 254.187   8
  12  -4  -8 381.179 263.370  11
  12  -4  -8 86.0219 446.020   6
  12   4  -8-98.9978 274.991   8
  11  -4  -8 1142.01 342.072  11
  11  -4  -8 695.405 495.051   6
  11   4  -8 974.190 351.187   8
  10  -4  -8 994.847 323.666  11
  10  -4  -8 664.622 482.002   6
  10   4  -8 756.378 346.156   8
   9  -4  -8-521.658 353.803  11
   9  -4  -8-134.908 525.785   6
   9   4  -8 62.6407 295.177   8
   8  -4  -8 5516.93 649.929  11
   8  -4  -8 5755.03 914.765   6
   8   4  -8 5879.30 732.269   8
   7  -4  -8-404.852 342.525  11
   7  -4  -8-233.776 543.544   6
   7   4  -8 139.937 255.985   8
   6  -4  -8-234.250 331.860  11
   6  -4  -8 388.453 594.143   6
   6   4  -8 1114.98 530.422   1
   6   4  -8 414.146 304.041   8
   5  -4  -8-487.572 327.224  11
   5  -4  -8 302.362 524.236   6
   5   4  -8 135.981 263.411   8
   4  -4  -8-484.242 336.705  11
   4  -4  -8 529.633 628.834   6
   4   4  -8 219.596 460.419   1
   4   4  -8 121.116 232.198   8
   3   4  -8 7958.72 1005.23   1
   3  -4  -8 7069.97 722.365  11
   3  -4  -8 6235.95 943.103   6
   3   4  -8 7369.04 677.905   8
   2  -4  -8 842.664 381.342  11
   2  -4  -8 1581.10 664.176   6
   2   4  -8 801.473 277.003   8
   2   4  -8 936.906 525.848   1
   1  -4  -8 2691.92 505.730  11
   1  -4  -8 3242.11 790.303   6
   1   4  -8 2671.57 414.307   8
   1   4  -8 3315.26 679.025   1
   0   4  -8 2098.85 560.824   1
   0  -4  -8 2370.29 474.824  11
   0  -4  -8 2676.68 766.605   6
   0   4  -8 1820.48 355.596   8
  -1   4  -8 99.8902 377.334   1
  -1  -4  -8 565.251 380.958  11
  -1  -4  -8 679.711 640.567   6
  -2  -4  -8 21550.2 1201.09  11
  -2   4  -8 21932.3 1519.95   1
  -2  -4  -8 18971.1 1409.81   6
  -3  -4  -8 8031.73 769.256  11
  -3   4  -8 8804.49 990.075   1
  -4  -4  -8 2605.24 496.935  11
  -4   4  -8 2048.75 560.185   1
  -5  -4  -8 428.330 407.817  11
  -5   4  -8-387.968 479.533   1
  -6  -4  -8 739.559 434.513  11
  -6   4  -8-194.963 413.699   1
  -7  -4  -8 609.876 388.220  11
  -7   4  -8 88.8089 374.597   1
  -8  -4  -8 1325.95 454.901  11
  -8   4  -8 30.8415 387.102   1
  -9  -4  -8 662.242 353.725  11
  -9   4  -8-327.237 360.449   1
 -10  -4  -8 1563.64 380.119  11
 -10   4  -8-291.029 336.186   1
 -11  -4  -8 3169.25 389.294   7
 -11  -4  -8 3018.02 412.046  11
 -11   4  -8 2643.28 446.761   1
 -12  -4  -8 737.613 236.585   7
 -12   4  -8-372.613 258.599   1
 -13   4  -8 8559.98 587.261   1
  15  -5  -8 11459.8 658.350   6
  15   5  -8 11444.9 600.920   8
  14  -5  -8 1278.87 371.292   6
  14   5  -8 689.186 225.094   8
  13  -5  -8 10843.3 796.700   6
  13   5  -8 10185.8 658.690   8
  12  -5  -8 447.613 388.403   6
  12   5  -8 355.780 222.675   8
  11  -5  -8-271.277 389.395   6
  11   5  -8 125.073 220.866   8
  10  -5  -8 1576.54 535.563   6
  10   5  -8 1202.63 301.434   8
   9  -5  -8 1054.77 530.183   6
   9   5  -8 982.447 312.698   8
   8  -5  -8 11743.2 1036.90   6
   8   5  -8 10743.1 735.755   8
   7  -5  -8 1493.40 613.828   6
   7   5  -8 1990.68 351.310   8
   6  -5  -8 425.862 537.824   6
   6   5  -8-113.882 199.747   8
   5  -5  -8 337.770 528.099   6
   5   5  -8 247.375 210.981   8
   4  -5  -8 3149.72 700.798   6
   4   5  -8 3715.80 394.001   8
   3  -5  -8 1260.20 582.395   6
   2   5  -8 6591.65 780.915   1
   2  -5  -8 5249.67 774.509   6
   1  -5  -8 1422.75 562.020   6
   1   5  -8 1842.84 499.206   1
   0  -5  -8 2252.27 634.384   6
   0   5  -8 2650.66 558.503   1
  -1   5  -8 1067.25 398.888   1
  -2   5  -8 2349.24 500.105   1
  -3   5  -8 4281.24 604.925   1
  -4   5  -8 2027.86 454.370   1
  -5   5  -8 4073.35 526.661   1
  -6   5  -8 2927.81 447.878   1
  -7   5  -8 221.345 227.309   1
  -8   5  -8 4783.26 469.136   1
  -9   5  -8 688.937 215.832   1
   9  -6  -8 4705.90 500.674   6
   8  -6  -8 1208.62 378.547   6
   7  -6  -8 4408.38 556.629   6
   6  -6  -8 1244.30 431.676   6
   5  -6  -8 6214.39 590.177   6
   4  -6  -8 3537.61 674.569   6
   3  -6  -8 1573.92 439.435   6
  20   0  -9-26.8175 158.918  11
  19   0  -9 141.797 199.268  11
  18   0  -9 42.2551 204.076  11
  17   0  -9 140.331 260.717  11
  16   0  -9-26.2807 278.925  11
  15   0  -9-89.9846 279.422  11
  14   0  -9 79.3006 285.630  11
  14   0  -9 122.127 172.811   8
  13   0  -9-113.775 294.559  11
  13   0  -9 283.347 241.073   8
  12   0  -9 297.709 350.029  11
  12   0  -9 74.1478 250.311   8
  11   0  -9-35.6546 303.096  11
  11   0  -9-241.153 267.204   8
  10   0  -9 315.769 342.830  11
  10   0  -9 148.333 295.540   8
   9   0  -9 34.5616 330.007  11
   9   0  -9-45.3119 269.599   8
   8   0  -9 191.907 384.294  11
   8   0  -9 250.708 334.881   8
   7   0  -9 220.457 344.536  11
   7   0  -9 33.8754 301.461   8
   6   0  -9 137.256 336.743  11
   6   0  -9 290.119 345.285   8
   5   0  -9-364.403 432.861  11
   5   0  -9 349.267 383.252   8
   4   0  -9-472.521 464.258  11
   4   0  -9 272.833 341.013   8
   3   0  -9-369.209 406.809  11
   3   0  -9 623.399 432.369   8
   2   0  -9-319.868 402.330  11
   2   0  -9 619.217 452.414   8
   1   0  -9 181.355 321.755  11
   0   0  -9 19.1937 326.900  11
  -1   0  -9 130.553 370.042  11
  -2   0  -9 347.527 417.570  11
  -3   0  -9 778.982 495.900  11
  -4   0  -9-699.755 509.637  11
  -5   0  -9-635.455 569.758  11
  -6   0  -9-95.3641 429.217  11
  -7   0  -9 39.6936 395.936  11
  -7   0  -9-75.3579 214.422   1
  -8   0  -9 138.462 220.341   1
  -8   0  -9 27.9976 460.116  11
  -9   0  -9 115.241 247.071   1
  -9   0  -9 821.361 477.034  11
 -10   0  -9 135.423 217.623   1
 -10   0  -9 490.570 425.625  11
 -11   0  -9 488.531 251.362   1
 -11   0  -9 102.077 401.930  11
 -12   0  -9 113.686 175.559   1
 -12   0  -9 962.264 400.689  11
 -13   0  -9 41.1528 296.459  11
 -13   0  -9-172.581 161.479   1
 -14   0  -9-310.589 272.479  11
  20  -1  -9 466.461 222.128  11
  19  -1  -9 3557.02 447.193  11
  18   1  -9 133.102 171.550  11
  18  -1  -9 362.068 247.892  11
  17   1  -9-58.8058 219.500  11
  17  -1  -9-88.5186 251.786  11
  16   1  -9-58.1459 213.596  11
  16  -1  -9-120.242 271.421  11
  16   1  -9-210.756 195.961   8
  15   1  -9 4369.72 584.299  11
  15  -1  -9 4497.84 667.169  11
  15   1  -9 5081.40 506.404   8
  14   1  -9 372.640 294.176  11
  14  -1  -9 891.319 407.547  11
  14   1  -9 879.577 300.315   8
  13   1  -9 2382.27 487.107  11
  13  -1  -9 1868.77 506.297  11
  13   1  -9 2188.10 411.899   8
  12   1  -9 4156.85 616.633  11
  12  -1  -9 3665.97 653.428  11
  12   1  -9 4037.00 552.412   8
  11   1  -9 2908.25 546.832  11
  11  -1  -9 3443.65 646.251  11
  11   1  -9 3444.14 529.604   8
  10   1  -9 2425.25 525.864  11
  10  -1  -9 2147.95 533.613  11
  10   1  -9 1845.97 425.610   8
   9   1  -9 1133.95 401.176  11
   9  -1  -9 1247.35 492.924  11
   9   1  -9 1044.25 381.001   8
   8   1  -9 10120.3 907.849  11
   8  -1  -9 10244.5 1051.63  11
   8   1  -9 10188.2 907.799   8
   7   1  -9 14038.3 1046.12  11
   7  -1  -9 13923.3 1196.76  11
   7   1  -9 14722.5 1113.38   8
   6   1  -9-465.332 485.740  11
   6  -1  -9 298.296 437.613  11
   6   1  -9 247.740 313.142   8
   5   1  -9-359.670 444.023  11
   5  -1  -9-148.584 446.191  11
   5   1  -9 37.3012 298.062   8
   4   1  -9 16164.1 1109.73  11
   4  -1  -9 15764.4 1257.25  11
   4   1  -9 17492.6 1201.87   8
   3   1  -9 28762.5 1432.81   1
   3   1  -9 28703.1 1439.56  11
   3  -1  -9 27309.5 1615.88  11
   3   1  -9 30925.5 1578.10   8
   2   1  -9 330.549 298.913   1
   2   1  -9-11.1637 299.508  11
   2  -1  -9 12.5227 407.935  11
   2   1  -9 317.511 385.973   8
   1   1  -9 61042.5 2115.21  11
   1  -1  -9 59959.4 2387.48  11
   1   1  -9 61858.4 2194.44   1
   1   1  -9 65364.8 2241.31   8
   0   1  -9 16781.9 1113.46  11
   0  -1  -9 17160.4 1300.06  11
   0   1  -9 15533.8 1134.59   1
   0   1  -9 19140.2 1233.90   8
  -1   1  -9 8080.00 810.169  11
  -1  -1  -9 7222.07 876.965  11
  -1   1  -9 6634.57 764.479   1
  -2   1  -9 30645.1 1483.98  11
  -2  -1  -9 30291.1 1710.34  11
  -2   1  -9 26574.4 1516.25   1
  -3   1  -9-646.115 539.658  11
  -3  -1  -9 534.884 529.476  11
  -3   1  -9 333.893 307.205   1
  -4   1  -9 14341.4 1036.52  11
  -4  -1  -9 16206.9 1253.15  11
  -4   1  -9 13648.0 1142.33   1
  -5   1  -9 2554.50 515.243  11
  -5  -1  -9 1376.83 452.401  11
  -5   1  -9 3226.61 604.760   1
  -6   1  -9 11053.8 921.402  11
  -6  -1  -9 10665.2 1010.87  11
  -6   1  -9 11680.0 1038.69   1
  -7   1  -9 1828.43 507.091  11
  -7  -1  -9 966.021 497.784  11
  -7   1  -9 1599.08 471.550   1
  -8   1  -9 14083.0 991.409  11
  -8  -1  -9 15085.7 1157.55  11
  -8   1  -9 12902.8 1060.31   1
  -9  -1  -9 4772.33 773.816  11
  -9   1  -9 3831.56 574.419  11
  -9   1  -9 3730.85 611.646   1
 -10   1  -9 552.468 309.602   1
 -10   1  -9 945.284 381.396  11
 -10  -1  -9 503.861 412.954  11
 -11   1  -9 519.515 299.390   1
 -11   1  -9 566.481 298.817  11
 -11  -1  -9 528.304 419.162  11
 -12   1  -9 85.7820 224.878   1
 -12  -1  -9 1042.81 470.293  11
 -13  -1  -9 1771.96 423.545  11
 -13   1  -9 1508.73 343.241   1
 -14  -1  -9-475.672 278.120  11
 -14   1  -9 135.806 161.927   1
  19  -2  -9 646.704 235.263  11
  18  -2  -9 1603.51 343.265  11
  18   2  -9 1204.11 189.798   8
  17  -2  -9 170.325 213.164  11
  17   2  -9 127.285 145.569   8
  16  -2  -9 153.540 245.856  11
  16   2  -9 56.3402 173.994   8
  15  -2  -9 342.413 314.706  11
  15   2  -9 434.408 225.183   8
  14  -2  -9 10461.4 930.061  11
  14   2  -9 11304.6 779.398   8
  13  -2  -9 1448.20 449.107  11
  13   2  -9 1618.08 388.401   8
  12  -2  -9 3671.24 617.090  11
  12   2  -9 2943.77 501.219   8
  11  -2  -9 13183.5 1099.70  11
  11  -2  -9 12225.1 993.857   6
  11   2  -9 11657.9 918.323   8
  10  -2  -9 1410.87 481.461  11
  10  -2  -9 2253.84 672.457   6
  10   2  -9 1263.72 385.979   8
   9  -2  -9 3354.37 617.930  11
   9  -2  -9 3048.48 704.556   6
   9   2  -9 4018.73 602.426   8
   8  -2  -9 2712.31 635.224  11
   8  -2  -9 2779.60 737.394   6
   8   2  -9 2610.32 506.210   8
   7  -2  -9 879.631 420.567  11
   7  -2  -9 912.201 657.504   6
   7   2  -9 49.5094 315.361   8
   6  -2  -9-310.954 420.572  11
   6  -2  -9 1265.28 685.257   6
   6   2  -9 899.078 511.554   1
   6   2  -9 425.080 329.926   8
   5  -2  -9-68.9679 412.318  11
   5  -2  -9 805.609 699.212   6
   5   2  -9 1169.98 460.517   1
   5   2  -9 300.358 317.373   8
   4   2  -9 17249.1 1229.29   1
   4  -2  -9 15642.0 1218.60  11
   4  -2  -9 17456.1 1483.06   6
   4   2  -9 16550.8 1112.89   8
   3   2  -9 4112.31 646.780   1
   3  -2  -9 3606.01 618.258  11
   3  -2  -9 5180.23 969.761   6
   3   2  -9 3797.50 568.622   8
   2   2  -9 1458.09 447.294   1
   2  -2  -9 1297.12 454.940  11
   2   2  -9 1909.12 440.958   8
   1  -2  -9 6850.32 827.071  11
   1   2  -9 7633.50 852.998   1
   1   2  -9 7982.17 765.467   8
   0   2  -9 2362.65 527.694   1
   0  -2  -9 2455.17 524.781  11
   0   2  -9 2988.33 520.190   8
  -1   2  -9 1190.68 408.143   1
  -1  -2  -9 2602.08 619.237  11
  -1   2  -9 3145.64 501.582   8
  -2  -2  -9 1810.24 547.855  11
  -2   2  -9 820.418 394.544   1
  -3  -2  -9 7072.24 844.520  11
  -3   2  -9 5025.21 725.693   1
  -4  -2  -9 1138.44 421.486  11
  -4   2  -9 1446.09 450.207   1
  -5  -2  -9 912.392 421.811  11
  -5   2  -9 1391.77 443.978   1
  -6  -2  -9 5639.61 753.314  11
  -6   2  -9 7003.04 882.099   1
  -7  -2  -9 1199.45 512.465  11
  -7   2  -9 1606.21 504.662   1
  -8  -2  -9 1020.87 514.071  11
  -8   2  -9 434.330 356.300   1
  -9  -2  -9 654.427 458.982  11
  -9   2  -9 169.053 312.772   1
 -10  -2  -9 3026.67 595.193  11
 -10   2  -9 2604.57 521.295   1
 -11  -2  -9 236.342 371.877  11
 -11   2  -9 614.163 311.177   1
 -12  -2  -9 505.153 355.674  11
 -12   2  -9 226.873 244.137   1
 -13  -2  -9 802.557 324.037  11
 -13   2  -9 1102.20 300.844   1
  17  -3  -9 13132.8 659.928  11
  17   3  -9 12629.2 565.593   8
  16  -3  -9 224.372 232.381  11
  16   3  -9 356.704 177.497   8
  15  -3  -9 429.028 240.526  11
  15   3  -9 642.377 239.277   8
  14  -3  -9 3520.00 493.316  11
  14   3  -9 4034.13 465.161   8
  13  -3  -9 167.242 256.107  11
  13   3  -9 9.02086 196.988   8
  12  -3  -9 7446.89 731.365  11
  12  -3  -9 6582.55 726.132   6
  12   3  -9 6855.24 643.013   8
  11  -3  -9 1745.31 428.153  11
  11  -3  -9 1137.10 510.326   6
  11   3  -9 1238.91 348.211   8
  10  -3  -9 16322.8 1082.01  11
  10  -3  -9 13731.5 1062.32   6
  10   3  -9 14854.3 979.597   8
   9  -3  -9 165.779 352.059  11
   9  -3  -9 1063.44 536.490   6
   9   3  -9 759.310 318.992   8
   8  -3  -9 960.308 375.766  11
   8  -3  -9 2004.21 647.069   6
   8   3  -9 2082.30 435.709   8
   7  -3  -9 513.380 333.525  11
   7  -3  -9 1759.31 636.858   6
   7   3  -9 1024.77 362.975   8
   6  -3  -9 533.375 320.564  11
   6   3  -9 601.236 304.412   8
   5  -3  -9 289.545 316.685  11
   5  -3  -9 988.461 607.393   6
   5   3  -9 1138.77 468.360   1
   5   3  -9 181.524 257.726   8
   4  -3  -9 136.704 312.919  11
   4  -3  -9 676.134 620.941   6
   4   3  -9 1321.74 518.179   1
   4   3  -9 468.306 288.297   8
   3  -3  -9-202.999 346.942  11
   3  -3  -9 113.536 593.863   6
   3   3  -9-38.9736 256.960   8
   3   3  -9 268.423 395.236   1
   2  -3  -9 1197.47 441.163  11
   2  -3  -9 1324.58 715.778   6
   2   3  -9 925.489 317.757   8
   2   3  -9 1202.80 447.759   1
   1   3  -9 5343.15 737.288   1
   1  -3  -9 5512.09 702.750  11
   1   3  -9 6063.37 592.143   8
   0  -3  -9 5941.34 728.992  11
   0   3  -9 6012.65 770.008   1
   0   3  -9 6582.97 596.896   8
  -1   3  -9 67.6849 373.593   1
  -1  -3  -9 1140.43 457.280  11
  -1   3  -9 586.023 280.912   8
  -2  -3  -9 7804.27 817.138  11
  -2   3  -9 6838.05 832.375   1
  -3  -3  -9 8179.80 763.390  11
  -3   3  -9 9823.74 979.429   1
  -4   3  -9-178.667 378.263   1
  -4  -3  -9-154.525 451.107  11
  -5  -3  -9 1860.90 489.611  11
  -5   3  -9 1367.93 428.559   1
  -6  -3  -9 3273.06 583.792  11
  -6   3  -9 2880.73 571.278   1
  -7  -3  -9 438.420 389.677  11
  -7   3  -9-86.9425 391.291   1
  -8  -3  -9 1285.11 453.381  11
  -8   3  -9 438.629 306.022   1
  -9  -3  -9 948.874 406.696  11
  -9   3  -9 395.407 297.474   1
 -10  -3  -9 2988.84 482.384  11
 -10   3  -9 1825.93 386.704   1
 -11  -3  -9 4077.57 470.637  11
 -11   3  -9 3930.96 494.898   1
  14   4  -9 191.283 167.197   8
  13  -4  -9 7326.90 587.884   6
  13   4  -9 7720.14 541.853   8
  12  -4  -9 307.731 169.171  11
  12  -4  -9 864.347 409.849   6
  12   4  -9 1043.75 282.995   8
  11  -4  -9 3746.80 374.705  11
  11  -4  -9 3390.82 532.897   6
  11   4  -9 3695.01 441.606   8
  10  -4  -9 633.549 227.960  11
  10  -4  -9 788.476 423.568   6
  10   4  -9 1071.37 285.991   8
   9  -4  -9 2911.77 386.540  11
   9  -4  -9 3758.89 721.650   6
   9   4  -9 3142.89 418.014   8
   8  -4  -9-6.83776 214.544  11
   8  -4  -9 292.638 461.336   6
   8   4  -9-496.491 267.066   8
   7  -4  -9 2598.54 408.577  11
   7  -4  -9 3066.51 660.552   6
   7   4  -9 2055.24 368.908   8
   6  -4  -9 6412.58 569.327  11
   6  -4  -9 6165.78 791.689   6
   6   4  -9 6474.59 573.688   8
   5  -4  -9 9603.90 723.293  11
   5  -4  -9 9076.56 980.331   6
   5   4  -9 9385.13 661.402   8
   4  -4  -9 1711.34 425.160  11
   4  -4  -9 1394.04 641.828   6
   4   4  -9 1068.63 270.394   8
   3  -4  -9 1617.11 391.665  11
   3  -4  -9 1763.27 597.453   6
   3   4  -9 2014.95 519.423   1
   3   4  -9 903.914 259.689   8
   2  -4  -9 1170.39 359.232  11
   2  -4  -9 1759.76 605.946   6
   2   4  -9 1689.24 499.671   1
   2   4  -9 881.881 242.881   8
   1   4  -9 18231.4 1182.52   1
   1  -4  -9 17479.7 926.291  11
   1   4  -9 19513.1 786.110   8
   0  -4  -9-298.670 372.765  11
   0   4  -9 1028.83 457.989   1
  -1   4  -9 15477.9 1071.97   1
  -1  -4  -9 12462.0 783.282  11
  -2  -4  -9 465.594 304.443  11
  -2   4  -9 1403.10 421.718   1
  -3  -4  -9 2784.52 440.919  11
  -3   4  -9 2828.60 511.975   1
  -4  -4  -9 1680.47 368.414  11
  -4   4  -9 1431.10 396.748   1
  -5   4  -9 483.528 307.018   1
  -5  -4  -9 862.742 338.865  11
  -6   4  -9 135.326 262.212   1
  -6  -4  -9 129.916 248.298  11
  -7   4  -9 480.659 267.574   1
  -8   4  -9-94.3139 221.974   1
   9  -5  -9 813.473 356.752   6
   8  -5  -9 1911.69 445.384   6
   7  -5  -9 3734.15 523.340   6
   6  -5  -9 4227.92 560.369   6
   5  -5  -9 987.068 413.609   6
  16   0 -10 687.038 186.046  11
  15   0 -10 3887.96 407.338  11
  14   0 -10 176.767 209.798  11
  13   0 -10 1968.17 347.049  11
  12   0 -10 515.262 244.896  11
  11   0 -10 11600.0 821.947  11
  10   0 -10 563.792 304.607  11
   9   0 -10 8014.45 725.861  11
   8   0 -10-336.713 339.983  11
   7   0 -10 2812.94 482.457  11
   6   0 -10 4496.22 585.780  11
   5   0 -10 4063.12 573.722  11
   4   0 -10 51.2181 312.489  11
   3   0 -10 233.584 345.437  11
   2   0 -10 984.559 366.158  11
   1   0 -10 61493.0 1960.23  11
   0   0 -10 1551.99 464.564  11
  -1   0 -10 4386.03 589.577  11
  -2   0 -10 6417.76 636.958  11
  -3   0 -10 6355.07 656.297  11
  -4   0 -10 6835.78 693.893  11
  -5   0 -10 13256.4 895.427  11
  -6   0 -10 1078.34 389.009  11
  -7   0 -10 13748.5 836.040  11
  -8   0 -10 2489.25 394.859  11
  -9   0 -10 17458.5 770.156  11
  16  -1 -10-239.678 197.392  11
  15  -1 -10 499.350 227.841  11
  14  -1 -10 747.824 268.608  11
  14   1 -10 1345.48 229.459   8
  13  -1 -10 6237.01 591.632  11
  13   1 -10 8040.93 539.574   8
  12  -1 -10-144.640 296.761  11
  12   1 -10 787.330 251.916   8
  11   1 -10-52.5783 232.466  11
  11  -1 -10-294.944 336.421  11
  11   1 -10 420.773 250.931   8
  10   1 -10 1588.46 301.856  11
  10  -1 -10 1169.89 348.302  11
  10   1 -10 1994.17 374.743   8
   9   1 -10 1002.84 286.676  11
   9  -1 -10 992.390 320.560  11
   9   1 -10 1729.09 379.112   8
   8   1 -10 389.695 245.530  11
   8  -1 -10 381.905 316.153  11
   8   1 -10 784.765 305.403   8
   7   1 -10 472.276 246.679  11
   7   1 -10 949.396 348.429   8
   6   1 -10 902.237 269.214  11
   6  -1 -10 1061.18 334.861  11
   6   1 -10 1863.11 428.608   8
   5   1 -10 6695.70 611.580  11
   5  -1 -10 4911.01 626.055  11
   5   1 -10 6787.79 695.654   8
   4   1 -10 6368.50 602.562  11
   4  -1 -10 5495.20 675.124  11
   3   1 -10 18408.7 941.398  11
   3  -1 -10 16763.2 1101.04  11
   2   1 -10 710.302 332.757  11
   2  -1 -10 5.57450 333.790  11
   1   1 -10 105.301 263.958  11
   1  -1 -10 150.356 330.766  11
   0  -1 -10 3376.13 598.099  11
   0   1 -10 2198.98 352.130  11
  -1   1 -10-438.812 347.510  11
  -1  -1 -10 727.892 386.325  11
  -2   1 -10 14584.6 785.332  11
  -2  -1 -10 13550.6 931.766  11
  -3  -1 -10 4578.47 589.755  11
  -4  -1 -10 93.5941 347.820  11
  -5   1 -10-138.830 210.118   1
  -5  -1 -10 185.838 327.937  11
  -6   1 -10 263.846 189.848   1
  -6  -1 -10 728.371 381.160  11
  -7  -1 -10 3083.07 511.401  11
  -8  -1 -10 599.988 323.861  11
  -9  -1 -10 515.386 287.164  11
  15  -2 -10 1007.92 225.826  11
  14  -2 -10-450.792 248.127  11
  14   2 -10 401.895 172.118   8
  13  -2 -10-293.903 295.454  11
  13   2 -10 352.004 190.252   8
  12  -2 -10-460.372 310.757  11
  12   2 -10 62.3348 189.526   8
  11  -2 -10 378.016 258.864  11
  11   2 -10 1106.84 288.423   8
  10  -2 -10 1288.34 330.991  11
  10   2 -10 1779.39 327.511   8
   9  -2 -10 2293.89 421.044  11
   9   2 -10 2932.94 418.873   8
   8  -2 -10 77.7732 275.258  11
   8   2 -10 546.281 274.449   8
   7  -2 -10 8026.76 727.203  11
   7   2 -10 9355.10 705.454   8
   6  -2 -10 835.349 359.488  11
   6   2 -10 1707.62 377.218   8
   5  -2 -10 2770.30 503.185  11
   5   2 -10 4182.08 505.004   8
   4  -2 -10 5712.27 674.322  11
   4   2 -10 6519.65 626.187   8
   3  -2 -10 5482.97 657.795  11
   3   2 -10 7334.61 624.406   1
   2  -2 -10 510.728 396.380  11
   2   2 -10 414.539 280.040   1
   1  -2 -10 860.058 372.291  11
   1   2 -10 534.600 287.607   1
   0   2 -10 18328.2 983.253   1
   0  -2 -10 20013.3 1135.16  11
  -1   2 -10 3292.23 480.656   1
  -1  -2 -10 1875.37 410.399  11
  -2   2 -10 14196.3 878.574   1
  -2  -2 -10 13206.6 881.425  11
  -3  -2 -10 988.547 363.008  11
  -3   2 -10 1080.68 325.696   1
  -4   2 -10-9.80623 225.702   1
  -4  -2 -10 64.4769 353.503  11
  -5   2 -10 1717.07 354.900   1
  -5  -2 -10 1800.33 442.633  11
  -6   2 -10 102.350 192.439   1
  -6  -2 -10 1160.18 406.270  11
  -7   2 -10-229.977 201.536   1
  -7  -2 -10 623.801 318.970  11
  -8  -2 -10 57.6000 265.560  11
  12   3 -10 3699.26 338.804   8
  11  -3 -10-149.313 199.569  11
  11   3 -10 375.626 189.526   8
  10  -3 -10 744.991 236.064  11
  10   3 -10 1080.24 246.348   8
   9  -3 -10 2121.87 351.278  11
   9   3 -10 2654.88 347.186   8
   8  -3 -10 90.6418 236.934  11
   8   3 -10 297.355 205.996   8
   7  -3 -10 271.610 250.036  11
   7   3 -10 247.352 211.673   8
   6  -3 -10 9905.11 687.858  11
   6   3 -10 10511.6 645.019   8
   5  -3 -10 742.046 306.886  11
   5   3 -10 1134.38 287.875   8
   4  -3 -10 2815.60 439.167  11
   4   3 -10 2584.35 354.400   8
   3  -3 -10 511.023 334.332  11
   2  -3 -10 8346.98 664.591  11
   1  -3 -10-1328.05 405.288  11
   1   3 -10 777.314 345.910   1
   0   3 -10 13399.1 833.209   1
   0  -3 -10 11237.4 727.310  11
  -1  -3 -10-449.182 334.572  11
  -1   3 -10 1317.46 369.071   1
  -2  -3 -10 923.432 337.493  11
  -2   3 -10 1308.68 339.096   1
  -3   3 -10 3907.65 469.213   1
  -3  -3 -10 3584.41 456.637  11
  -4  -3 -10 2372.22 389.800  11
  -4   3 -10 2284.55 369.033   1
  -5  -3 -10 2167.03 363.826  11
  -5   3 -10 1745.77 322.064   1
   7  -1 -11 588.581 213.781  11
   6  -1 -11 1075.28 268.979  11
   5  -1 -11 1937.16 316.207  11
   4  -1 -11 2417.80 334.517  11
   2  -1 -11 1371.59 271.439  11
   1  -1 -11 2621.84 339.914  11
   0  -1 -11 1302.45 279.790  11
   0   0   0    0.00    0.00   0

TITL qf12CuLT in P2(1)/c
REM P2(1)/c (#14 in standard setting)
CELL 1.54184  24.626666   7.313776   9.087951  90.0000  97.0767  90.0000
ZERR    7.00   0.000789   0.000229   0.000259   0.0000   0.0030   0.0000
LATT  1
SYMM -x, y+1/2,-z+1/2
SFAC C H N O
UNIT 77.00 70.00 7.00 7.00
TREF
HKLF 4
END
;
_shelx_hkl_checksum                61652
_olex2_date_sample_data_collection  2020-04-17
_olex2_submission_special_instructions  'No special instructions were received'
_oxdiff_exptl_absorpt_empirical_details
;
Empirical correction (ABSPACK) includes:
- Absorption correction using spherical harmonics
- Frame scaling
;
_oxdiff_exptl_absorpt_empirical_full_max  1.406
_oxdiff_exptl_absorpt_empirical_full_min  0.690
